# Supplementary material for: 16S rRNA gene sequencing and healthy reference ranges for 28 clinically relevant microbial taxa from the human gut microbiome
Source: PLoS One. 2017 May 3;12(5):e0176555. doi: 10.1371/journal.pone.0176555 (PMC5414997; doi:10.1371/journal.pone.0176555)
Supplement: S3 Table — A cohort of 897 self-reported healthy individuals from the uBiome microbiome research study was selected to define the healthy reference ranges for the relative abundances of 28 clinical targets in stool samples. The relative abundances for each target in each sample are presented as a percentage. The total number of reads in each sample is also noted. (XLSX) [file pone.0176555.s003.xlsx]

## Sheet: Sheet1
Table S3
Relative abundances for the 28 clinical targets in fecal samples of 897 healthy individuals
A cohort of 897 self-reported healthy individuals from the uBiome microbiome research study was selected to define the healthy reference ranges for the relative abundances of 28 clinical targets in stool samples. The relative abundances for each target in each sample are presented as a percentage. The total number of reads in each sample is also noted.
Individual	Total Filtered Reads	Akkermansia muciniphila	Anaerotruncus colihominis	Bacteroides fragilis	Butyrivibrio crossotus	Clostridium difficile	Collinsella aerofaciens	Desulfovibrio piger	Dialister invisus	Methanobrevibacter smithii	Oxalobacter formigenes	Ruminococcus albus	Salmonella enterica	Streptococcus sanguinis	Vibrio cholerae	Alistipes	Barnesiella	Bifidobacterium	Campylobacter	Clostridium	Escherichia-Shigella	Fusobacterium	Lactobacillus	Odoribacter	Prevotella	Roseburia	Ruminococcus	Salmonella	Veillonella
1	10574218	5.67e-05	0	0	0	0	0.119924	0	0	0.0641088	0	0	0	0	0	2.50975	0	0.882221	0	0	0	0	0.0359837	0	0.000236424	0.963702	6.30003	0	0
2	1306002	0.000153139	0.00206738	0.000153139	0	0	0.242726	0.213017	0	0	0.00321592	0	0	0.000842265	0	0.306125	0.18928	0.0683766	0	0	0.571285	0	0.281699	0.0429555	0.00283307	1.52902	2.62404	0	0.00444104
3	1219159	0.000738214	0.0051675	0.000246071	0	0	0.0987566	0	1.38497	0	0	0	0	0.000738214	0	0.56055	0	0.0929329	0	0.000492143	0.000984285	0	0.121969	0.125168	15.9603	1.47864	7.35687	0	0.0465075
4	1001695	0.000499154	0.00419289	0	0	0	0	0	0	0	0	0	0	0.00169712	0	1.10123	0	1.08436	0.0012978	0.00638917	0.779279	0	0.121993	0.544377	0.0361387	2.84458	6.17993	0	0.0282521
5	996385	0	0	0.00762757	0.411989	0	0.213974	0	0	0.114012	0.0208755	0	0	0.000301088	0	0.0797884	0.00652358	2.69203	0.00230834	0.0957461	0	0	4.30566	0.0711572	31.789	0.387702	1.45215	0	0.0147533
6	956550	31.274	0.00982698	6.5983	0	0	0.038367	0	0	0.245047	0.0248811	0	0	0.000522712	0	0.124196	0.676494	2.05217	0.00470441	0.0128587	0.109665	0.000313627	0.000209085	0.00177722	0.15305	0.723642	1.35665	0	0
7	939549	0	0.000425736	0	0	0	0.035549	0	0	0	0	0	0	0	0	0.0227769	0.0356554	0.000957906	0	0	0.00106434	0	0.000212868	0.00723751	49.164	0.484914	2.77942	0	0.0119206
8	927094	0.162659	0.02222	0.0138066	0.000215728	0	0	0	0	0	0.00107864	0	0	0.00129437	0	0.760225	0.000215728	0.00862911	0	0	0.315178	0.000215728	0.000431456	0.318199	0.00517747	0.876502	3.40526	0	0.00474601
9	920265	0	0.0504203	0.000217329	0	0	0.0692192	0.362287	0	0	0	0	0	0	0	0.136156	0	0.000434657	0	0	0.000325993	0	0.0278181	0.0378152	0.00249928	3.44064	3.86671	0	0.00695452
10	795063	0.00880433	0.00565993	0.00817545	0	0	0.468139	0	0	0.0232686	0	0	0	0.00213819	0	0.336703	0	0.0602468	0.00301863	0.00339596	0.1864	0	0.0158478	0.0272934	2.21203	2.6125	10.6937	0	0.0150931
11	773123	0	0.00245757	0	0	0	0	0	0	0	0	0	0	0	0	11.4616	0	0.0266452	0	0	0.0160388	0	0.0622152	0.282103	0.0237996	0.872306	4.65489	0	0.00103476
12	755775	0.000396944	0.0027786	0.695974	0	0	0.000264629	0	0.372465	0	0	0	0.000396944	0.000529258	0	3.53439	0.00132314	0.00304323	0.0112467	0	0.00172009	0.00396944	0.016407	0.321921	0.112335	2.54176	5.80861	0.000396944	0.00740961
13	755448	0	0.00119135	0.221987	0	0	0	0	0	0	0	0	0	0	0	0.0518897	0	0.00397115	0	0	0.00105897	0.000529487	0.00555962	0.0420942	0.00172083	2.10551	2.94646	0	0.00595673
14	752940	0	0.00292188	0.0924376	0	0	0.02125	0	0	0.00504688	0	0	0	0	0	0.898611	1.01575	0.0268282	0.000265625	0	0.00345313	0	0.000531251	0.266157	15.4188	3.87813	3.33679	0	0.0143438
15	743560	0.110684	0.00403464	0.0657647	0	0	0.248803	0	0.000941417	0	0.044919	0	0	0.00161386	0	0.97356	0.774921	0.00430362	0.000941417	0.00658992	0.000941417	0	0.0033622	0.0836516	6.79273	4.28251	4.37907	0	0.0139868
16	736380	7.93585	0.00814797	8.41115	0.000271599	0	0.0746897	0	0	0.864771	0.00271599	0	0	0	0	2.3439	0.786822	1.84742	0.000271599	0	3.39526	0	0.096146	0.304462	0.287352	0.0192835	3.02615	0	0.0812081
17	733650	0	0	0	0	0	0.580249	0	0	0	0	0	0	0.00122674	0	0.0155387	0	0.241941	0.00149935	0	0.0305323	0.00109044	0	0	0.0227629	0.450487	2.97199	0	0.0132216
18	730747	0	0.00191585	0	0	0	0	0	0	0	0	0	0	0.000684231	0	0.0264113	0	0.313515	0	0	0.00314746	0	0.0116319	0.0314746	0.00205269	4.885	6.37964	0	0.00123162
19	725345	0.528714	0.000551462	0	2.78778	0	0.186256	0	0	0.00124079	0.000689327	0	0	0	0	0.601645	0.000689327	0.000275731	0	0	0	0	0.000965058	0.0598336	0.0219206	3.66322	4.57369	0	0.000275731
20	722104	0.000276968	0	0	0	0	0.15718	0	0	0.223098	0.0148178	0	0	0	0	0.876744	0.645752	0.449104	0.000969389	0.00484695	0.012879	0	0.00166181	0.183769	32.9437	2.33346	4.74641	0	0.000692421
21	703600	0.0160603	0.0284252	0.0125071	0	0	0.00795907	0	1.13232	0.063104	0	0	0	0	0	0.816515	0.0160603	0.0665151	0	0.00170551	1.13161	0.129761	0.00284252	0.103326	21.092	0.337123	5.95736	0	0.00810119
22	701105	0.00271001	0.00228211	0.0425043	0	0	0.136356	0	0.000570528	0.000285264	0.0075595	0	0	0	0	0.568103	0.000855792	0.000570528	0.00114106	0	0.00984161	0	0.00684634	0.000285264	0.0564823	3.62271	9.24455	0	0.00071316
23	682072	0	0	0	0	0.446874	13.1885	0	0	0	0	0	0	0	0	0	0	0	0	0.446874	0.00146612	0	4.22008	0	0.00175935	0	0	0	7.09397
24	675419	0	0.000740281	0.503243	0	0	0.0513755	0	0	0	0.00384946	0	0	0	0	5.15132	0.854877	0.0493027	0	0	0.0111042	0	0.000444169	0.22016	0.0340529	0.881231	2.33337	0	0.00873532
25	665040	20.4774	0.0817996	0.0989414	0	0	0.910622	0	0	0	0.00481174	0	0	0	0	1.5781	0.00210514	0.321484	0.00120294	0	0.14345	0	0.0193973	0.246451	13.3412	0.250812	6.23316	0	0
26	664821	0.0291808	0.00376041	0	0	0	0.203363	0	0	0	0	0	0	0.00165458	0	0.6501	0	0.00797207	0.00210583	0	0.0518937	0.000300833	0.0027075	0.166361	16.3056	1.55425	9.22203	0	0.0027075
27	654098	0.0833208	0	0	0	0	0.0691028	0	0	0.00856141	0	0	0	0	0	0.377313	0.0171228	0.0105489	0.00122306	0	0.00290476	0	0.00550376	0.0752181	18.3957	2.78597	4.75418	0	0.00856141
28	654095	0	0.00412784	0	0	0	0	0	0	0	0	0	0	0	0	2.04084	0	0	0.98105	0.026143	5.60331	0.149672	0.72543	0.439386	3.77178	1.23606	6.86735	0	0.0282834
29	651808	0.0842273	0.00245471	0.773694	3.95699	0	0.46348	0	0	0.747306	0.0154954	0	0	0.000767097	0	1.07547	3.20309	0.131174	0.00245471	0.000306839	0.00751755	0.00230129	0	0	2.39672	0.93279	3.3226	0	0.00521626
30	643306	0	0.00295349	6.77143	0	0	0	0	0.523235	0	0	0	0	0	0	0	0	0.0724383	0.00139902	0	0.334056	0.00217626	0.0079278	0	0.00341983	11.5057	6.52784	0	0.222445
31	632795	0.00126423	0.00711131	0.0658981	0	0	0	0	0.48752	0.000316058	0	0	0	0	0	0.138275	0.000316058	0.46982	0.000632116	0.0011062	0.00442481	0	0	0.000632116	0.0146967	1.9417	4.38515	0	0.120102
32	631472	0.297242	0.00190032	1.59912	0	0	0.145533	0	0	0.966472	0.0171029	0	0	0	0	1.1516	0.274438	0.00807637	0.00221704	0	0.0275547	0.0140941	0.003959	0.276655	0.115603	1.57125	3.46809	0	0.0031672
33	626398	0	0.0413475	0	0	0	0	0	0	0	0	0	0	0	0	0.464721	0	0.134898	0.0215518	0	0.00287357	0.000638572	1.86351	0	0.069285	1.02155	9.37359	0	0.0011175
34	617583	2.00232	0.000323843	0.106868	0	0	0.0484145	0	0	0	0.0312509	0	0	0.000809608	0	1.35237	0	3.62672	0.000809608	0	0.0514911	0	0.169694	0.0343274	0.226366	2.06936	4.07621	0	0.0045338
35	616044	0	0	0.00925259	0	0	0	0	0	0	0	0	0	0	0	0.0714235	0	0	0.00259722	0	0.0180182	0	0	0	0.0853835	4.19808	2.5357	0	0.00340885
36	599887	0	0.000500094	0.0606781	0.839658	0	0.0626785	0	0	0	0	0	0	0	0	0.106187	0	0.596779	0	0	0.00733472	0	0.00150028	0.0893502	0.00666792	4.68622	3.75154	0	0.0286721
37	596606	0.286621	0.0152529	12.9027	0	0	0.896236	0	0.26701	0.233823	0	0	0	0	0	1.67632	0.960936	2.14228	0.000502844	0.00553129	0.0320144	0	0.0119007	0.126046	2.17346	0.420043	3.62819	0	0.00419037
38	594354	0.00723475	0.0010095	0.0469417	0	0	0.540082	0	0	0	0	0	0	0.001346	0	1.60965	0.580462	0.872207	0.181542	0	0.001346	0	0.00959024	0.296793	0.320853	2.70243	4.06458	0	0.00185075
39	588329	0.994512	0.000509919	0.000509919	0.108953	0	0.686181	0	0	0.25054	0	0	0	0	0	0.75417	0.339436	0.230143	0	0.00390938	0	0	0.00781875	0.0848165	12.1104	2.64189	9.35429	0	0.0231163
40	584146	0	0	0	0	0	0	0	0.377817	0	0	0	0	0.00068476	0	1.3875	0	0.432084	0.0232819	0	0.0600877	0	0	0	0.209023	6.83956	1.8141	0	0.0344092
41	583445	10.3047	0.00102837	0.129918	0	0	0.182879	0	1.063	0.876861	0.0298229	0	0	0.00291373	0	1.06163	0.891944	0.412035	0	0.00377071	0.0330794	0	0.0572462	0.0490192	0.000856979	1.4087	3.76334	0	0.00514187
42	583044	0	0.000514541	0	0	0	0	0	0	0	0	0	0	0	0	0	0	0.0109769	0.00102908	0	0.00154362	11.5346	0.000343027	0	23.0305	0.049739	8.14947	0	0.0087472
43	577672	0	0.00363528	0.066993	0	0	0	0	0.557064	0	0.0219848	0	0	0.000692434	0	0.151989	0.0964215	0.322674	0	0	0.00727056	0	0.000346217	0	0.0451813	5.36914	7.31367	0	0.0020773
44	576454	0	0	1.40774	0	0	0.729633	0	0	0	0	0	0	0	0	0.315203	0.000346949	0.0105819	0.00797982	0	0.125422	0	0.00104085	0.132014	0.361347	3.8749	7.07324	0	0.00659203
45	568937	0	0.00175766	0	0	0	0.000878832	0	0	0	0	0	0	0.00123036	0	0.604988	0.25574	1.19328	0.00492146	0	0.00298803	0	0.000878832	0.0715369	0.194573	6.62516	9.79669	0	0.0021092
46	562753	0	0	0	0	0	0.444245	0	0	0	0.0158151	0	0	0	0	2.74632	1.23731	0	0.00657482	0	0.00710791	0	0.00462014	1.76685	14.5799	0.561348	2.89914	0	0.00568633
47	562748	0	0.0294981	0	0	0	0.626213	0	0	0	0.0346514	0	0	0.0014216	0	2.33888	0.0334075	0	0.032519	0	0	0.0332298	0.0916929	0.311685	3.89855	2.36376	1.96305	0	0
48	556895	1.70283	0.00933749	1.89102	0.000359134	0	0.0010774	0	0.00556658	0	0	0	0	0	0	0.909687	0.00251394	0.000897835	0.00251394	0.000359134	0.00915792	0.00843965	0.000538701	0.630819	0.0443531	3.01349	5.21427	0	0.00233437
49	551916	0	0	0	0	0	0.481051	0	0	0.000724748	0.0041673	0	0	0	0	0.753376	4.93463	0	0	0	0.00760985	0	0.00797223	0.170859	0	7.43791	1.08422	0	0.0172128
50	549377	0.00327644	0	0.00436859	0	0	1.20409	0	0.000364049	0.022389	0	0	0	0.00327644	0	0.00546073	0.00273036	0.104664	0	0.00254834	0.00582478	0.000364049	0.0518769	0.00436859	61.7831	0.785799	1.90634	0	0.0365869
51	545074	0.00256846	0.00311884	2.77871	0	0	0	0	0	0	0	0	0	0	0	0.333716	0.317388	0.514609	0	0	0	0	0.00183461	0.016695	0.000366923	0.734579	3.75931	0	0.00697153
52	542329	0.110634	0.00129073	0.853172	0	0	0.0342965	0	0	0.0534731	0	0	0	0.00073756	0	1.28372	0	0	0	0	0.00055317	0	0	1.03812	0.00055317	5.54165	2.24476	0	0.0162263
53	536450	0.860285	0.00596514	0.0574145	0	0	0.141672	0	0	0	0.000745643	0	0	0	0	0.534999	0.988349	0.00391462	0.00186411	0.00186411	0.00652437	0.000372821	0.00857489	0.118184	0.127132	3.62177	4.75571	0	0.00298257
54	532528	0	0.0022534	0.289938	0	0	0.785123	0	0	1.53175	0.0137082	0	0	0	0	1.06717	1.58733	0	0	0	0.000563351	0	0	0.164311	6.44548	3.74741	3.18669	0	0.00300454
55	525980	0.0115974	0	0.356858	0.00133085	0	0.317693	0.177383	0	0	0	0	0	0	0	0.457052	0.130613	0.12548	0	0	0	0	0	0.0581771	2.88585	4.61139	8.02787	0	0.00399255
56	522311	0.0654782	0.000382914	0.206965	0	0	0.176906	0	0	0	0	0	0	0.00344622	0	0.810628	0	0.000957284	0	0.000382914	0	0	0.00229748	0.100706	0.00823264	2.34937	1.84852	0	0.0363768
57	512867	0	0	0	0	0	0	0	0	0	0	0	0.673664	0	0	0	0	0	0	0	0	0	0	0	0.00155986	0	0	0.673664	1.11959
58	511883	0	0.000976786	2.52343	0	0	0.0910364	0	2.21672	0	0	0	0	0.000586071	0	0.000586071	0.000390714	0.312376	0	0	0.002735	0	0.000976786	0	0.150425	1.99909	5.18712	0	0.008205
59	509974	0	0.0050983	0.028825	0	0	0.140595	0	0	0	0	0	0	0.00372568	0	0.250601	0	0.567676	0	0	0.00137262	0	0.0115692	0	0.00451003	0.264915	3.12094	0	0.0721605
60	509004	17.7653	0	0.000392924	0	0	0.331432	0	0	0	0	0	0	0.000589386	0	0.0383101	0.00943018	0.293121	0	0	0.402158	15.683	0.00137524	0.0170922	0.0216108	1.05029	4.30036	0	0.00903726
61	497847	0	0	0	1.98294	0	0	0	0	0.327209	0.0369591	0	0	0	0	1.30783	0.127147	2.12334	0	0	0.00241038	0	0	0.206891	0.00261124	1.4169	5.00093	0	0.00301297
62	497159	0.00502857	0.004224	0.347977	0	0	0.122094	0.000603429	0	0	0	0	0	0.00120686	0	0.29568	0.004224	0.410734	0.00201143	0	0.00120686	0.000402286	0.356224	0.0259474	8.25551	2.13694	3.5017	0	0.00402286
63	495995	2.1845	0.00302422	0.00040323	0	0	0.0715733	0	0.00221776	0	0	0	0	0	0	1.46635	0	0.855855	0	0	0.00342745	0.00100807	0.00241938	0	0.0133066	0.414924	3.10265	0	0.0094759
64	493440	0.00141861	0.00648508	0.00101329	0.000405318	0	0.00141861	0	0.00263457	0	0	0	0	0	0	0.00486381	0	0.00263457	0	0	0.0105383	0	0.0129702	0	0.0372892	7.36584	5.96222	0	0.00749838
65	489188	0	0.0106299	0.00183978	0	0	0	0	0	0.0954643	0.0079724	0	0	0.00183978	0	0.973245	0.762692	1.05338	0	0	0.126536	0	0.0729781	0.179072	0.00879008	2.45856	11.8492	0	0.00408841
66	484192	0	0	0	6.05256	0	0.148495	0	0	1.17144	0.125983	0	0	0	0	4.08805	0.281913	0.00454365	0	0.0130114	2.35857	0.000413059	0	0.0735246	0	0.232139	1.93126	0	0.00454365
67	482322	0	0	0	0	0	0.0174158	0	0	0.021977	0.00290262	0	0	0	0	0.127716	0.132484	0.00228063	0.00145131	0	0.0120252	0	0	0.00186597	0.113824	1.84773	2.89869	0	0.00290262
68	472325	0.278622	0.00783359	0.000635156	0	0	0	0	0	0	0	0	0	0	0	1.12169	0	0.000635156	0	0	0.418356	0	0.00296406	0.947229	0.00635156	0.477426	2.40406	0	0.00698672
69	471165	0.280157	0.00275912	0	0	0	2.94801	0	0	0	0	0	0	0	0	0.0810756	0	3.3744	0.00339584	0.00042448	0	0.00063672	0.0702514	0.0382032	28.4469	2.90408	8.64029	0	0.0269545
70	470771	0	0.00254901	0.0577776	0	0	0	0	0	0	0	0	0	0	0	2.19958	0.646599	0.113643	0	0	0.0012745	0	0	0.593282	0.00382351	0.217091	3.00613	0	0.00212417
71	465269	0	0	0.0281558	0	0	0.525717	0	0	0	0	0	0	0.00429859	0	0.54807	0.963958	0.422336	0.0107465	0	0.148731	0	0.587617	0.254476	0.955146	7.73961	10.3828	0	0.336365
72	464944	0.0174215	0.00516191	0.185184	0	0	0.254654	0	0	0	0.00860319	0	0	0.000860319	0	0.364345	0.126682	0.0116143	0.000860319	0	0.00258096	0	0.00731271	0.0490382	5.50174	4.26159	5.19783	0	0.00172064
73	462895	0.000648095	0	0.00993746	0	0	0.107152	0	0.000432063	0.013826	0.0174986	0	0	0	0	0.103047	0.0129619	0.0162024	0	0.0779874	0.459715	0.00324048	0.55801	0.0149062	23.7754	1.55262	1.48068	0	0.000648095
74	461906	0.421298	0.00432989	0.0541236	0.000432989	0	0.000432989	0	0	0.0995874	0	0	0	0	0	1.89865	1.47216	1.03008	0.000432989	0	0	0.000432989	0.00822678	0	0.00606184	0.605318	9.23045	0	0.00129897
75	460916	0	0.000433919	0	0	0	0.439343	0	0	0	0	0	0	0.00130176	0	0.021479	0.0182246	0.465378	0.00195263	0	0	0	1.16637	0.0154041	3.1624	4.32031	13.7008	0	0.00325439
76	458748	0.0643055	0.00130791	0.106594	0.500275	0	0.0586379	0	0.00108992	0	0.000435969	0	0	0	0	0.589212	0.429212	0.00152589	0	0	0.00348775	0	0.000435969	0.160001	0.0163488	2.66072	2.68513	0	0.00719349
77	454352	0.413996	0	0.00374159	0	0	0.00572243	0	0.16419	0	0	0	0	0.00176075	0	0.335423	0	0.410035	0.00198084	0	0.00110047	0	0.00110047	0.0757122	50.587	1.62979	2.89423	0	0.037636
78	453933	0	0.00484653	2.08092	0	0	0.242327	0	0.0654282	0	0	0	0	0	0	3.28022	0	0.116757	0.000440594	0	0.00947276	0	0.0308416	0.739757	0.0515495	1.29601	3.53026	0	0
79	451038	2.4335	0.00110855	0	0	0	0.906132	0	0	0	0	0	0	0	0	0.459607	0	0.249425	0.000665132	0	0.088906	0	0.0106421	0.650943	0.0164066	1.69919	4.44619	0	0.00243882
80	449487	0	0.000444952	0	0.990462	0	0.546401	0	0	0	0.0064518	0	0	0	0	1.1175	0.00467199	0.0618483	0	0	0.242276	0.00244723	0.0175756	0.34684	0.013571	5.51918	6.00863	0	0.00689675
81	446729	0	0	0.0288766	1.43823	0	0.0136548	0	0	0	0.029772	0	0	0	0	1.19446	0.236833	0.000671548	0	0	0.016341	0	0	0.0875251	0.0156695	8.75497	4.09465	0	0.00156695
82	446432	0.000447997	0.0109759	41.316	0	0	0	0	0	0	0	0	0	0	0	0	0	13.6845	0	0	1.77205	0	1.82514	0	0.0129919	0.0465916	1.72344	0	3.05018
83	444136	0.236639	0	0	0	0	0.0765531	0.350793	0	0	0.0036025	0	0	0	0	0.0556136	0.0290452	0.00405281	0	0	0.01441	0	0.00247672	0.018688	36.3188	0.949709	4.90683	0	0.000450313
84	438787	0.000683703	0.00205111	0.318834	0	0	0.134462	0	0	0	0.00296271	0	0	0.000683703	0	1.19762	0	0.0330456	0.000911604	0.000455802	0.00364642	0	0	0.0629007	0.00979974	7.16635	6.34773	0	0.00273481
85	438406	0	0.00866776	0	0	0	0.241557	0	0	0	0	0	0	0	0	1.61106	0	0.0173355	0	0	0.0702545	0	0.0011405	0.121577	0	1.06385	7.98757	0	0.000912396
86	435676	0	0.207264	0.406724	0	0	0.107878	0.873814	0	0	0	0	0	0	0	1.86813	0	0.000459057	0.00114764	0	0.0263958	0.00206575	0.0633498	0	0.0273139	0.931885	6.14195	0	0.00229528
87	435333	0.000459418	0	0.673737	0	0	0	0	0.000689128	0	0	0	0	0.00229709	0	0.383155	0.000459418	0.164012	0	0	0.107734	0	0.00436447	0.141501	0.00160796	4.31945	3.61402	0	0.131164
88	432039	0.00138876	0.00185169	0.564995	0	0	0.54046	0	1.67138	0	0.00231461	0	0	0	0	7.46298	0	0.0226831	0	0.0249977	0.0134247	0	0.000462921	0	0.124294	4.60468	8.46081	0	0.0585595
89	422549	0.0283991	0.00780974	0	0	0	0.134659	0	0	0	0	0	0	0.000946636	0	1.97397	0.590937	0.391671	0.000473318	0	0.00236659	0	0.0139629	0.129216	0.0115963	2.66525	5.08083	0	0.00354988
90	421218	0	0.0178055	0.875319	0	0	0	0	0	0	0	0	0	0	0	2.05713	0	0.00237407	0	0	0.121552	0	0.00284888	0.132948	0.00142444	4.69496	2.21287	0	0.00213666
91	420188	0.0437899	0	0	0	0	0.725628	0	0.350319	0	0	0	0	0	0	0.266785	0.321285	0.729911	0.119708	0.00309385	0.11709	0	0.0140413	0.0492637	1.84608	2.19307	1.42984	0	0.0107095
92	418648	0.0272305	0	0.00191091	0	0	0.238386	0	0	0	0	0	0	0	0	1.96179	0.72352	0.570885	0.0355908	0.0226921	0.0785863	0	0.00836025	0.464113	1.58367	0.781086	3.31376	0	0.0198257
93	418285	0.0965849	0.00143443	0	0	0	0.0415984	0	0	0	0	0	0	0.00262979	0	0.912297	0.0683744	0.0387296	0	0	0	0	0	0.183607	0	1.30342	1.84563	0	0.0186476
94	417553	0.0352051	0.0210752	0	0	0	0.0941198	0	0	0	0.0198777	0	0	0	0	0.769962	0.176026	0	0	0	0	0	0.00215541	0.0572382	27.761	1.29924	4.92177	0	0.000957962
95	410932	0	0.0014601	0.00511033	0	0	0.936165	0	0.110967	0.000486699	0.00170345	0	0	0	0	0.868757	0.544129	0.664343	0	0	0.10391	0	0	0.125325	45.1065	0.614944	2.12322	0	0.00584038
96	410877	2.83856	0.00219044	0	0	0	0.977665	0	0	0	0.0384543	0	0	0	0	3.60278	0	0.116093	0	0	0.00316396	0	0.00121691	0.239001	0	3.28541	5.94825	0	0
97	410420	2.41557	0	0	0	0	0.126456	0	0	0.0479996	0	0	0	0	0	1.15321	0.380342	0	0	0	2.28108	0	0	0.0823547	0.0148628	1.29794	4.43984	0	0.00268018
98	405371	0.00296025	0	0	0	0	0.086094	0	0	0	0.0098675	0	0	0	0	0.0564915	0	0.00123344	0	0	0.00123344	0	0.00888075	0	22.1952	0.62338	7.51583	0	0.000493375
99	404272	5.8896	0.000742075	0	0	0	0.995617	0	0	7.83482	0.0944908	0	0	0	0	0.132089	0.00865754	0.0089049	0.0620869	0.00395773	3.00961	0	1.28923	0.0116258	0.439556	2.42089	9.2413	0	0.00717339
100	401731	0	0	10.5605	0	0.176486	0	0	0	0	0	0	0	0	0	0	0	0.908568	0.00522738	0.176486	9.22184	0	0.0938439	0	0	0	22.5056	0	0.148358
101	400758	0.00124764	0.00698676	0	0	0	0.413966	0	0	0	0	0	0	0	0	0.880082	0.172423	0.0394253	0	0	0.000499054	0	0.0194631	0.0853383	0.00898298	9.41117	12.8679	0	0.000499054
102	398570	0	0	0	0.425521	0	0.000501794	0	0	0.000752691	0.0275987	0	0	0	0	0.00551973	0	0.00100359	0	0.00225807	0.00451615	0	0.00125449	0.00878139	69.8048	0.427528	0.392403	0	0.000752691
103	396266	0.05678	0.00681361	0.0345727	0	0	0.0249832	0	0	0.000504711	0.0100942	0	0	0.000757067	0	2.04913	0.94053	0.00201885	0.00201885	0.339166	1.53558	0	0.000757067	0.540546	0.0158984	4.06898	7.74682	0	0.00328063
104	394885	0	0.00151943	0.432531	0	0	1.17275	0	0	0	0	0	0	0	0	0.215506	0.466212	0.48951	0	0.000506477	0.0146878	0	0.691087	0.0529268	0.0367196	3.89303	7.61108	0	0.00911658
105	394631	0	0.000506803	0.00582823	0	0	0.381116	0	0.000506803	0	0	0	0	0	0	0.0592959	0.0684183	0.187264	0.00354762	0	0.0648707	0	0	0.00152041	57.0969	1.21633	4.07672	0	0.0106429
106	393237	0.365937	0.000762899	0.085699	0	0	0.0272101	0	0	0.0015258	0	0	0	0	0	0.575989	0.220986	4.03268	0	0	0.00940908	0	0.00381449	0.0368734	0	8.87963	2.54376	0	0.00584889
107	387574	0	0.222667	0.00103206	0	0	0	0	0.00051603	0	0	0	0	0	0	10.7061	0	0.170806	0.103722	0	0.00103206	0	0	0	0.0033542	0.119719	5.8941	0	0.00645038
108	385966	0.00284999	0.00233181	0	0	0	0.406512	0	0.00103636	0	0	0	0	0.000777271	0	0.557044	0.106227	0.336299	0.00207272	0	0	0	0.201313	0.0766907	0.109336	1.03869	4.59911	0	0.0183954
109	384838	0	0	0	0	0	2.7713	0	0	0	0	0	0	0	0	0.0392373	0	2.57849	0.00727579	0	0.0015591	0	0	0	0.0693798	6.40243	1.79478	0	0.0491116
110	380880	0.00131275	0	4.10786	0	0.0304558	0.0005251	0	0.682105	0	0	0	0	0.0047259	0	0.0031506	0.00183785	0.52615	0	0.0312434	0.255198	0	0.0233669	0.0005251	0.0380697	6.50572	3.38007	0	0.488868
111	378608	0.140779	0	0.0892744	0	0	0.0591641	0.219488	0.165607	0	0	0	0	0	0	1.32565	0.741928	1.26252	0	0	0	0	0.00369776	0.141307	0	0.73691	3.88925	0	0.0322233
112	377584	0	0.00476715	0	0	0	0.00132421	0	0.00105937	0	0	0	0	0.00821009	0	1.2535	0.563848	0.243654	0.00158905	0	0.00185389	0	0.113352	0.15096	0.00291326	1.03659	7.86898	0	0.136393
113	376277	0	0	0.0962057	0	0	0.156002	0	0	0	0	0	0	0	0	0	0	0.12544	0.000797285	0	0.00823861	0	0.00239186	0	37.8344	5.40267	3.62339	0	0.0489001
114	368349	0.00108593	0.00190037	0	0.0697708	0	0.045066	0	0	0	0.00108593	0	0	0	0	1.05851	0.32985	0.0947471	0	0	0.0111307	0	0	0.0561967	45.7086	0.358627	2.15964	0	0.00162889
115	367391	0.0408284	0	0	0.347586	0	0.538935	0	1.07814	0	0.0204142	0	0	0	0	0.170118	0.10942	1.87784	0	0	0.0658699	0	0.299681	0.00952664	40.5473	0.841066	2.89065	0	0
116	366441	0	0.00382053	0.618653	0	0	0	0	0.249972	0	0.0054579	0	0	0	0	0.521503	0	0.0191027	0	0	0	0	0.0455735	0	0.00436632	0.905193	2.7546	0	0
117	361702	0.0743706	0.0019353	0.834665	0	0	0.0729883	0	0.00110588	0	0	0	0	0	0	1.08183	0.0279235	0.00995294	0.00414706	0	0.168647	0.000552941	0.0315177	0.129665	0.0237765	7.84513	1.7625	0	0.0127177
118	358226	0	0.00167492	9.67211	0	0	0	0	0.429059	0	0	0	0	0	0	0.400027	0	0	0.00307069	0	0.0508059	0	0.00781629	0.0857001	0.0142368	5.76563	4.93236	0	0.0234489
119	353272	0.00141534	0.000849204	0	0	0	2.88644	0	0	0	0	0	0	0.00198148	0	0.598689	0	0	0	0	0.0617088	0.0631242	0.0138703	0.461684	15.896	5.47906	1.7989	0	0.012455
120	349167	0.181861	0.00229117	0.00143198	0	0	0.0684486	0	0	0	0	0	0	0.00286396	0	0.25747	0.349403	0.0157518	0.000572792	0.000572792	0.00744629	0	0.0392362	0.0466825	0.00601431	4.59923	11.4997	0	0.154654
121	348190	0.0574399	0.001436	1.5638	0.02872	0	0.010052	0	1.3642	0.0456647	0.0022976	0	0	0	0	0.92191	0.0175192	0.537063	0.0804159	0.000574399	0.00545679	0	0.00574399	0.494558	0.330567	5.44157	4.86143	0	0.00890318
122	347776	0	0.00373804	0.000575083	0	0	0.0747608	0	0.29703	0	0.00431312	0	0	0.00143771	0	1.07828	0.577383	0.407446	0	0	0.0247286	0.00143771	0.00805116	0	0.000575083	8.42324	13.0274	0	0.00373804
123	347643	0.00143826	0	0	0	0	0.302609	0	0	0	0.0146702	0	0	0	0	0.15677	0.0152455	0.0566673	0.00115061	0	0	0	0.0230121	0.0399835	55.9597	1.94222	3.12562	0	0.00805424
124	347582	0.00172621	0	0.0581158	0	0	0.464063	0	0	0.00115081	0.00258932	0	0	0	0	0.00489093	0.00690484	0.00834336	0.00258932	0	0.0325103	0	0.00489093	0.00661714	45.0901	1.36831	5.06701	0	0.000575404
125	346693	0	0	0	0	0	0.354492	0	0	0	0	0	0	0	0	0.531017	0.148258	0.0507654	0	0	0	0	0.000865319	0.151431	50.0324	2.60028	3.98999	0	0.00259596
126	345853	0.00318054	0	0.0014457	0.00057828	0	0	0	0	0.0641891	0.0280466	0	0	0.000867421	0	0.00925249	0.00057828	0.00693936	0	0.105247	0.0558041	0	1.66892	0.0014457	28.1004	0.207892	4.18733	0	0.00838507
127	345816	5.86179	0.00462674	0.31404	0	0	0.0254471	0	0	0.235674	0.0292063	0	0	0	0	3.30667	2.1124	0.0563884	0	0	0.00751845	0	0.0274713	0.665961	0.0633285	1.18242	1.83624	0	0.00375923
128	344298	0	0.00145223	0.269244	0.0493758	0	0.909677	0	0	0	0.00116178	0	0	0	0	0.272148	0.126054	0.0284637	0	0	0.00697071	0	0.00726115	0.145804	20.3835	4.63291	3.10138	0	0
129	341509	0.000585636	0.00292818	0.102486	0	0	0	0	0	0	0	0	0	0	0	0.758984	0	1.44945	0.000585636	0	0.00234254	0	0.000878454	0.101022	0.0149337	5.13076	5.02564	0	0.00146409
130	341324	0.158793	0.00644549	0.447668	0	0	0.0181646	0	0	0	0	0	0	0.00351572	0	1.85923	0.536147	0.0087893	0	0	0.000585954	0	0	0.203326	0.00175786	5.88708	3.26318	0	0.0445325
131	340490	0	0.00234956	0	0.0537461	0	0.00411172	0	0	0	0.0328938	0	0	0	0	1.7977	0.0149784	0	0	0	0.00440542	0.00117478	0	0.114247	19.7548	2.01445	0.661693	0	0.000587389
132	340401	0	0	0.710045	3.69182	0	0.12074	0	0	0.0810808	0.0540539	0	0	0.00352525	0	2.52819	0.817859	0	0.00558165	0	0.0214453	0.000881314	0.000587542	0.0387778	3.44447	3.37249	3.71297	0	0.105758
133	340159	0.370415	0.00058796	0.00058796	3.99607	0	0.44244	0	0.0014699	0.0232244	0	0	0	0	0	1.04363	0.108185	3.44398	0.00176388	0	0.0014699	0	0.0014699	0.114652	0.0179328	0.767582	4.98502	0	0.00881941
134	336246	0	0	0	0	0.00178441	0	0	0.0449076	0	0.0413388	0	0	0	0	3.27766	0	0.633465	0.0178441	0.00178441	0.0333089	0	0.000594803	0.548408	0.106172	1.03466	4.97493	0	0.112418
135	335967	0.00208354	0	0.00178589	0	0	0.103582	0	0	0	0	0	0	0	0	0.447663	0	0.250918	0.00476237	0	0.00238119	0	0.0360154	0.00208354	0.00446472	2.36214	5.75801	0	0.123822
136	332167	0.0490717	0.00873055	0.0445559	0	0	0.198996	0	0.123733	0	0.01716	0	0	0	0	1.53296	0	2.21485	0.011139	0.00120421	0.0213748	0	0.00331159	1.20391	0.016859	1.66483	4.29453	0	0.00933266
137	331737	0.618562	0	0.0138664	0.00120577	0	0.066619	0.00211011	0.503109	1.32726	0	0	0	0	0	0.393685	0.00663176	0.050944	0.00994764	0.0325559	0.185388	0.0111534	0	0.0340631	0.217039	1.4415	7.37422	0	0.00512454
138	331628	0.00874474	0.303653	0.010554	0	0	0.521066	0	0	0	0.0379944	0	0	0.00120617	0	7.87509	0.0829242	0.0584993	0.034979	0	0.0135694	0.515035	0.0708625	0.306066	3.22409	3.91734	5.28514	0	0.00241234
139	331547	2.01932	0	0.985079	0	0	0.612583	0	0	0	0	0	0	0	0	1.96473	0	0.99835	0	0	0	0.00512748	0.00150808	0	0.0642443	1.26739	14.299	0	0.0196051
140	331364	0	0	0.141838	0	0	0	0	0	0	0	0	0	0.00513031	0	0.0018107	0	1.08581	0.000905349	0	0	0.000603566	0.391111	0	0.00150891	3.064	3.19226	0	0.766529
141	331152	1.24595	0.00573755	0.142231	0	0	1.11671	0	0	1.39332	0	0	0	0	0	1.57934	1.07685	0.0987462	0	0	0.5043	0	0.00271778	0.0878751	0.000603952	1.27192	4.89594	0	0.0102672
142	328790	0.585176	0	0.570577	0	0	0.000608291	0	0.613157	0	0	0	0	0.00304146	0	0.299887	0.000608291	0.114967	0	0	0.00547462	0	0.00121658	0.106451	0.102193	5.16622	5.43204	0	0.00973266
143	328317	0.261942	0.00152292	0.116351	0	0	0.66186	0	1.61917	0	0	0	0	0	0	5.83491	1.01122	0.211686	0	0.00883293	0.0423371	0	0.0191888	0.189451	0.000913751	3.69704	5.56992	0	0.0788872
144	328277	0	0.000609242	0.000913862	0	0	0.0910816	0	0	0.000609242	0.000609242	0	0	0	0	0.613506	0.205924	0.000913862	0	0	0	0	0.00121848	0.0523948	43.1971	1.02414	2.5049	0	0.0015231
145	327896	0	0.000914924	0	0	0	0	0	0.262278	0	0	0	0	0	0	0.325408	0	0.0692293	0	0	0	0	0.012199	0	0.000609949	19.3513	2.24461	0	0.000609949
146	327718	0.017393	0	0.0234958	0	0	0.170268	0	0	0	0	0	0	0.00122056	0	0.0146467	0	0.263946	0	0	1.42104	1.49214	0.000610281	0.00427197	19.7493	0.620045	3.22198	0	0.0109851
147	326906	0.230036	0.0587325	0.0715802	0	0	0	0	0.970615	0	0	0	0	0	0	2.11406	0.697142	0.776064	0	0	0.00244719	0	0.00214129	0.611797	0.00214129	3.03298	4.14431	0	0.0247778
148	326847	0.000917861	0.00489526	0.450976	0	0	1.35935	0	0	0.0624145	0	0	0	0.00979051	0	2.08171	1.51233	1.99879	0.0428335	0	0.00152977	0	0.0146858	0.189385	0.438737	7.513	6.46939	0	0.00550716
149	326136	0	0.0971987	5.27111	0	0	0	0	0	0	0	0	0	0	0	0.231805	1.36845	0	0	0	0	0.00275959	0.000613241	0	0.00183972	10.1669	7.65141	0	0.0134913
150	326102	0.000613305	0	0.460285	0	0	0	0	0	0	0	0	0	0	0	0.00245322	0	0.156393	0	0	0.000613305	0	0.00490644	0	0.0113461	1.34804	3.90369	0	0.0134927
151	325990	0	0.00184055	0	0	0	0	0	0	0	0.000613516	0	0	0	0	2.58597	3.49643	0.0269947	0	0	0.00950949	0	0	0	0	1.93472	1.0212	0	0.0340501
152	325291	0.189984	0	0.250237	0.0783913	0	0	0	0	0	0	0	0	0	0	0.480493	0.20474	0.0421161	0	0	0.00584092	0	0.0116818	0.102062	4.13968	1.0526	5.90149	0	0.0541054
153	323796	0	0.00154418	0	0	0	0.627556	0.135888	0	0.632806	0.0145153	0	0	0	0	0.487962	0.0685617	0.460166	0	0.00277953	0	0	0.00463255	0.0799886	24.4336	3.10257	9.52791	0	0.0197655
154	318361	1.80613	0.00439752	0.0766426	0	0	0.163651	0	0	0	0	0	0	0	0	0.655545	0	0.140721	0.000628218	0	0.0235582	0	0.0109938	0	0	5.84745	3.12884	0	0.00596807
155	317656	0.644723	0	1.43142	0	0	0.106404	0	0.207457	0	0.012907	0	0	0	0	0.580817	0.420896	0.10483	0	0.000629612	0.000944418	0	0.00503689	0.152996	0.0125922	3.13389	5.61582	0	0.00251845
156	316890	0	0.0179873	0.787024	0	0	0.180189	0	0.000946701	0	0	0	0	0	0	0.259712	0	0	0.543091	0.000631134	1.59298	0.00852031	0.269494	0	7.68532	0.531415	5.54009	0	0.0018934
157	315931	0	0.000949574	0	0	0	0.230114	0	1.32054	0	0	0	0	0	0	0.0658372	0	1.95169	0	0	0	0	0.0221567	0	0.0208906	4.51966	3.70239	0	0.0063305
158	315468	0.0551561	0.0114116	0	0.00158495	0	1.09805	0	0.000633979	0	0.00412086	0	0	0.00126796	0	0.862845	0.0370878	0.00253592	0	0	0.0478654	0	0.0253591	0.0995347	6.8476	1.45688	7.20802	0	0.000950968
159	314911	0.584927	0.00285795	0	2.83286	0	0.297544	0	0	0.0298497	0.0114318	0	0	0	0	2.50198	0.190848	0.0647802	0	0	0.0123845	0	0.00158775	0.128925	0	2.20189	6.58758	0	0.0104792
160	312415	0.000640174	0	0.0265672	0.00480131	0	0.0102428	0	0	0	0.0115231	0	0	0.00224061	0	0.0563353	0.0131236	0.0755405	0	0	0.00800218	0	0	0.0217659	0.00320087	2.98417	4.86948	0	0.0323288
161	312100	0.00352451	0.0259532	0	0	0	0	0	0.818327	0.00064082	0	0	0	0.0237103	0	1.51426	0.00064082	2.16181	0.00672861	0	0.037488	0	1.35277	0.192887	0.0493432	6.27139	10.0314	0	0.0900352
162	311650	0	0	0	0	0	0.100112	0	0.190278	0	0	0	0	0	0	0.000641746	0	0.065458	0	0.000641746	0.122894	0	0.000641746	0	0.00417135	1.69228	3.42692	0	0.105246
163	310253	0.00386781	0.000644635	0.445121	0	0	0.318772	0	0	0	0	0	0	0	0	0.916671	0.399029	0.38807	0	0.000644635	0.00161159	0	0.00290086	0.0879927	0.00483476	3.32632	11.7836	0	0.00161159
164	310079	0.00580497	0.000967495	0.0703047	0	0	0.0541797	0	0	0	0	0	0	0	0	1.3761	0.312179	0.0135449	0	0	3.50298	0	0	0.105779	0.00902996	0.135449	0.900738	0	0.118679
165	308542	4.47492	0.00680621	0.027873	0.00162053	0	2.73383	0	0.517272	0	0	0	0	0	0	1.71905	1.65229	0.0725995	0.00226874	0	0	0	0.0152329	0.200297	0.0113437	2.57566	3.05307	0	0.006158
166	307506	0	0	0	0	0	0.186988	0	0.23902	0	0	0	0	0.000975591	0	0.393813	0.408447	0.389261	0.000650394	0.00617874	0.275117	0.000975591	0.00390236	0.0227638	0.000975591	7.35498	9.08307	0	0.226987
167	305759	0.00883048	0.00196233	0	0	0	0.4098	0	0	0	0.00392466	0	0	0	0	0.734238	0.0850343	1.01387	0.0147175	0	0.00065411	0	0.00686815	0.162873	0.356163	5.03632	8.91813	0	0.00555993
168	304979	0	0	0	0	0	0	0	0	0	0	0	0	0	0	0	0	0	0.00163946	0	0	0	2.8602	0	0	0	0	0	8.19138
169	302910	0	0.00132052	0	0.422238	0	1.02374	0	0	0.188505	0.0115546	0	0	0	0	0.298108	0.0505101	0.348288	0.446337	0	0.0637153	0.0158463	0	0.0541415	29.4728	0.594896	1.54402	0	0.324519
170	302327	1.38658	0	0.661205	0	0	0.641028	0	0	0.136938	0	0	0	0	0	1.36938	0.000661535	0.00396921	0.00562305	0	0.00330768	0	0.0119076	0.19813	3.88917	3.59478	7.37711	0	0.0701227
171	300714	0.00166271	0.00266033	0	0	0	0.244086	0	0	0.00166271	0	0	0	0.00432304	0	0.959716	0	0.667412	0	0	0.0146318	0.000665084	0	0.102423	0.0741568	6.14837	7.31825	0	0.011639
172	300413	0.0153123	0.00432738	0.0555901	0	0	0.0116506	0	0	0	0	0	0	0	0	0.675736	0.145134	0.007989	0	0	0	0	0.0139808	0	0	1.70166	1.97828	0	0.00565888
173	300154	0.142593	0.00366478	0.106279	0	0	0.120938	0	0.998487	0	0	0	0	0.00399795	0	0.619016	0.860225	0.0276525	0.000999487	0	0.0583034	0.00366478	0.000999487	0.0829574	0.0593029	1.8104	15.4011	0	0.0956176
174	297481	0.0396664	0.00437003	0.00470618	0	0	0	0	0.205055	0.634999	0.00369771	0	0	0	0	6.87237	0.00403387	0.00571465	0	0	0.000672312	0	0.00605081	0.00739543	0.00168078	1.02124	3.40055	0	0
175	297209	0	0.00605634	0.172942	0	0	0.0397027	0	0	0	0	0	0	0.00100939	0	0.246291	0.300798	0.00942098	0	0	0.00134585	0	0.00235525	0.112379	0.00134585	4.91304	2.43902	0	0.0235524
176	297131	0.00370207	0	0	0.00100966	0	0.225826	0	0.000673104	0.00942345	0.0084138	0	0	0	0	0.00572138	0.00875035	0.0514924	0.00774069	0.00538483	0.0296166	0	0.156833	0.0117793	41.5695	4.40816	2.41308	0	0.00302897
177	296392	0.00134956	0.000674782	0.0121461	0	0	0.336041	0	0	0.00674782	0	0	0	0.0037113	0	0.0637669	0	0.482469	0	0	0.0408243	0	0.000674782	0.0128209	0.0037113	2.63975	14.1272	0	0.104254
178	296204	0.444626	0	0.00236324	0	0	1.38857	1.03847	0	1.67216	0.0557049	0	0	0	0	0.124914	0.690065	0.45813	0.00371366	0.0283588	0.00101282	0	0.0550296	0.0411878	2.94696	1.14178	3.44053	0	0.0246452
179	295916	0	0.00236554	0.642412	0.0959732	0	0.0594763	0	0	0	0	0	0	0	0	0.505887	0	0	0.000675867	0	0	0.025683	0	0	0.505211	4.05318	5.03994	0	0.00709661
180	294660	0.129641	0.00644811	0.143216	0	0	1.04968	0	0.00339374	0	0.0285074	0	0	0.00475124	0	0.73746	0	0.111993	0.00780561	0	0.00441187	0.000678748	0	0.13575	18.1786	1.72674	9.44987	0	0.00237562
181	294528	0	0.00101858	0	0	0	0.315759	0	0.497066	0.00237668	0.00203716	0	0	0.00135811	0	0.245138	0.0125625	0.653928	0	0	0.147694	0	0	0.0186739	6.44013	5.44091	3.11481	0	0.00373479
182	292532	0	0.0102553	0	0	0	0.739064	0	0	0	0.0379446	0	0	0	0	2.24249	1.02758	0.00102553	0.00102553	0	0.00170922	0	0.00991344	0.5825	20.5656	1.17355	3.35382	0	0.00752055
183	291892	0	0.00479629	1.24841	0.000685185	0	0	0	0.00411111	0.0322037	0	0	0	0	0	0.751648	0.631055	0.0363148	0.000685185	0	0.0465926	0	0.0527592	0.0767407	0.00205556	2.43652	4.75244	0	0.044537
184	291418	0	0	0	0	0	0.0113239	0	0	0	0.0054904	0	0	0	0	1.09774	0.338002	0	0	0	0	0	0.0253931	0.733654	13.5222	0.959447	2.91197	0	0.00171575
185	289411	0	0	0	0	0	0.419818	0	0	0	0	0	0	0	0	0.75049	0	0	0	0.00380082	0.00552847	0	0.00276423	0.632319	29.7411	1.12746	3.28979	0	0.00345529
186	288402	0	0.000693476	0.247224	0	0	1.83771	0	0	0	0	0	0	0	0	0	0	3.13521	0	0	0	0	0	0	0.00416086	2.23334	3.57071	0	0.0173369
187	286863	0	0.00139439	0.134908	0	0	0.000697197	0	0.00104579	0	0	0	0	0.00348599	0	0.171162	0	0.469562	0	0	0	0	0	0.0331169	0.0139439	14.6648	13.4737	0	0.211251
188	286648	0	0	0	0	0	1.50987	0	0	0.0401189	0	0	0	0	0	0.0774469	0	0.0146521	0.236876	0	0.0237225	0	0.00069772	0.0188384	39.1934	0.363163	1.83814	0	0.00662834
189	286049	0	0.00594304	1.04632	0	0	3.49555	0	0.387346	0	0	0	0	0	0	0.276526	0	2.68975	0	0	0.0912431	0	0.000699181	0	0.00454468	1.16344	6.28249	0	0.00489427
190	284315	0.0337654	0.00527584	0	0	0	0.45126	0	1.27605	0	0	0	0	0	0	1.50819	1.83247	1.53597	0	0	0.00492412	0	0.00633101	0.16742	6.69926	0.742486	2.41915	0	0.00527584
191	283306	0	0.0487106	0	0	0	1.56156	0	0	0	0.0158839	0	0	0.00388273	0	0.0776546	0.0956563	0.0120012	0.014119	0.00458868	0.0420041	0.0112952	0.0134131	0.00070595	1.52909	1.67557	4.86294	0	0.00529463
192	283117	0	0	6.30481	0	0	0.539353	0	0	0	0	0	0	0	0	1.81127	0.190734	0	0	0	0.011656	0	0	0.421734	0.0144816	2.39512	11.2141	0	0.0120092
193	282632	0	0.00495344	0	0	0	0.0771321	0.181508	1.0565	0	0	0	0	0	0	0.376461	0	0.152849	0.00283054	0	0.011676	0	0	0.0888081	0.130558	3.23318	10.7362	0	0.00495344
194	281932	0	0.00212817	0	0	0	0.0266022	0.00922208	0.000709391	0	0	0	0	0	0	0.0705844	0	2.25835	0	0	0.0251834	0	0.00496574	0.0404353	0.00425635	2.04766	1.64401	0	0.00177348
195	280413	0	0.0110551	0	0	0	0	0	0.00570587	0	0	0	0	0	0	0.945748	0	0	0	0	0.184371	0	0.0114117	0.0666874	0.00748895	1.66576	7.12306	0	0.000713234
196	279790	0	0	6.76436	0	0	0	0	0	0	0	0	0	0	0	0	0	2.49794	0	0	6.33475	0	0.232675	0	0	0.0221595	1.85389	0	13.1863
197	279638	0.00071521	0	1.13361	0	0	0.27929	0	0	0	0	0	0	0	0	0.0908317	0	0.0450583	0.00071521	0	0.093335	0	0.0518528	0	0.0883285	5.21531	6.09931	0	0.0146618
198	279441	0.00143143	0.00357857	0.0418693	0	0	1.2253	0	0.529987	0	0	0	0	0.00214714	0.00214714	0.587244	0.330302	0.673845	0.130976	0	0.513883	0.00393643	0.01002	0.141354	2.34933	1.99684	10.545	0	0.00286286
199	278738	0	0	0	0	0.0017938	1.97856	0	0	0	0	0	0	0	0	0.00394636	0	5.40185	0	0.0017938	0.062783	0	0.028342	0	0.00251132	7.77181	6.40494	0	1.21368
200	278441	0	0	0	0	0	0	0	0	0	0	0	0	0	0	0	0	0.805916	0.00143657	0	0.354474	0	0	0	0.005028	0.0628499	5.38606	0	2.23746
201	278417	0	0	0.497814	0	0	0	0	0.167016	0.00107752	0.00323256	0	0	0	0	0.546662	0.120323	0.00251421	0.00215504	0	0.0560311	0	0.00431008	0.0495659	0.0923076	1.88961	5.89511	0	0
202	277606	0.0306189	0.00900557	0	0	0	0	0	0	0	0	0	0	0	0	1.15776	0	0	0	0	0.0248554	0	0.0100862	0.417498	0	1.65955	4.19011	0	0
203	277471	0.130824	0.00648716	0	0	0	0.00144159	0	0	0.0165783	0.0349586	0	0	0	0	0.716832	0.0331566	0.743141	3.12285	0	0	0	0.00144159	0.0129743	7.62927	0.49807	2.79164	0	0
204	277021	0	0	0	0	0	0	0	0.160999	0	0	0	0	0.00577573	0	0.909678	0	0.00577573	0.0064977	0	0.462781	0.0021659	0.0119125	0	1.44971	1.2028	0.870331	0	0.647243
205	276841	0	0.00614071	0	0	0	0	0	0.221427	0	0	0	0	0	0	1.05331	0	0.981069	0.0650193	0	0	0	0	0	3.93005	3.20617	2.45231	0	0.0411789
206	275353	0.0453963	0	4.41143	0	0	0.0740867	0.938795	0	3.95783	0.0261483	0	0	0	0	5.48968	1.20391	0.536402	0	0	0.374428	0	0.00326853	1.5649	0.0261483	0.790258	3.4621	0	0.00108951
207	275240	0	0.101729	0.068304	0	0	0	0	0.0138061	0	0	0	0	0.00363319	0	0.271036	0	0.000726639	0.0508647	0	0.0951897	0.00435983	0.000726639	0	1.07397	2.52144	9.94042	0	0.0174393
208	275200	0.00145349	0.00690407	0	0	0	0.000726744	0	1.89353	0	0	0	0	0	0	0.00472384	0	0.00109012	0	0.00109012	0.0105378	0	0.0105378	0	0.000726744	0.488009	15.9775	0	0.00508721
209	271842	0.00735722	0.000735721	0.413108	0	0	0.178412	0	0	0.000735721	0	0	0	0	0	0.643388	0.194598	1.49499	0.000735721	0	0.00220716	0	0.302014	0.0592256	3.61938	3.33392	13.7547	0	0.00515005
210	271817	0	0.00772579	1.10111	0	0	0.26562	0	0	0	0	0	0	0.00367895	0	2.44282	0	0.813783	0.00220737	0	0.000735789	0	0.00257526	0	0.0253847	2.06573	12.3583	0	0.0206021
211	271650	0	0	0	0	0	0.102338	0	0	0.00441745	0	0	0	0	0	0.0493282	0.00441745	0	0	0.00147248	0	0	0.0187742	0.0279772	60.4925	3.17835	1.40953	0	0.00110436
212	271240	0	0	14.9222	0	0	0.00184339	0	0.0033181	0	0	0	0	0	0	1.89537	0.000737354	3.80917	0	0	0.0663619	0	0.0154844	0.00147471	0.0800029	2.63346	3.53451	0	2.29723
213	270462	0	0	0	0	0	0.0602672	0	0	0	0.0362343	0	0	0	0	8.76057	0	0	0	0	0	0	0.00147895	0.305403	0.00147895	0.0273606	1.05782	0	0.00184869
214	270453	0	0	1.00868	0	0	0.0743198	0	0	0.550188	0	0	0	0	0	2.1146	0	0	0	0.00628575	0.00406725	0	0.00184875	0.181178	0.97614	1.00128	2.33349	0	0.0587903
215	269384	0	0.000742435	0.0798117	0	0	0.130297	0	0	0	0	0	0	0	0	0.689351	0.415392	0.117305	0	0	0	0	0.051228	0.688979	0	0.567962	2.56251	0	0.0527129
216	269252	0.0014856	0.0293405	0.00334259	0	0	0.0824506	0	0	0	0	0	0	0.001857	0	2.14223	0.216897	0.0597953	0.0103992	0	0.0215412	0	0.00817078	0.277807	0.0627665	1.61002	7.42761	0	0.000742799
217	268533	0	0	0	0	0	0.0450596	0	0.336272	0	0	0	0	0	0	0.036867	0.0275571	0	0.372394	0.00335154	0.0618174	0.0156405	0.166832	0	10.8951	0.0167577	0.110229	0	0.0148957
218	268428	0	0.00558809	0.0692923	0	0	0.447047	0	0.00298031	0	0	0	0	0	0	0.726824	0.187387	0.0622141	0.00260778	0	0.00856841	0.00372539	0.00745079	0.181799	0.0704099	6.24003	6.26909	0	0.00409793
219	268362	0	0.00260842	0.585031	0	0	1.38395	0	0	0	0	0	0	0	0	0.877546	0	1.25018	0	0	0	0	0.000745262	0.12185	0.00633473	2.68033	3.5944	0	0.00521683
220	268269	0.120774	0	0	0	0	0.12152	0	0	0.543484	0.0253477	0	0	0.00298208	0	2.22836	0.470796	0.596044	0.0160287	0	0.00335484	0.00149104	0.14314	0.653449	0.0656058	0.454767	3.7399	0	0.00111828
221	265994	0.0481214	0.000751897	0	0	0	0.530463	0	0	0.530463	0.00601517	0	0	0	0	0.564298	0.171056	0	0	0	0	0	0.0101506	0.0680466	13.0984	1.53049	2.36998	0	0.00150379
222	265756	0.00188142	0.0199431	0.00188142	0.00677313	0	0.00225771	0	0.598293	0	0.00075257	0	0	0	0	1.52885	0.00413914	0.00188142	0	0	0.00150514	0	0.00602056	0.653983	0.0519273	3.67969	2.73559	0	0.159921
223	265430	0.122443	0	0	0	0	0	0	0	0.177071	0.000753494	0	0	0	0	0.437027	0.12508	0.915872	10.9298	0.0071582	0.570018	0.0414422	0.029763	0.110764	18.2692	0.0941868	1.66748	0	0.0173304
224	265391	0.451033	0	0.0463467	0.142055	0	0.0116809	0	0.0203473	0.0308978	0	0	0	0	0	0.0308978	0.0957078	0.0275066	0	0	0	0	0.00263762	0.380947	28.6291	0.163155	1.97407	0	0.00113041
225	264763	0	0.00188848	1.08588	0	0	0.000755393	0	1.11232	0	0.0166186	0	0	0	0	0.48534	0.122374	0	0.0366365	0.00453236	0.00453236	0.00566544	0.000755393	0	6.22897	2.49922	10.2956	0	0
226	264597	0	0.0241877	0	0	0	0	0	0	0	0	0	0	0	0	0	0	2.82241	0.107711	0	0.644376	0.0597135	0.6217	0	0	6.19433	1.70637	0	3.03518
227	261587	0	0	0	0	0	0	0	0	0	0	0	0	0	0	0	0	0	0	0	0	0	0	0	0	0	0	0	0
228	260955	0	0	0.00421529	0	0	0.0973348	0	0.00153283	0.834243	0	0	0	0	0	1.53321	0.00153283	1.28068	0.0206932	0.0049817	0.00114962	0	0.307333	0.128758	0.649154	2.2433	7.00887	0	0.331475
229	259651	0	0.00231079	0	0	0	0.151742	0	0	0	0.0011554	0	0	0	0	0.345849	0.377815	0.00847291	0	0	1.66262	0	0.00231079	0.0516077	19.3302	1.79202	4.81762	0	0.0142499
230	256946	0	0.00233512	0	0	0	0.158399	0	0.257252	0	0	0	0	0.00194593	0	2.51843	0	1.03835	0.0112864	0	0.00661618	0.00389187	0	0.00272431	0.902524	1.19286	6.20014	0	0.120259
231	255604	0.272687	0.00078246	0	0	0	1.02346	0	0.306333	3.45417	0	0	0	0	0	5.77456	1.56531	0.229261	0	0	0.387318	0	0.039123	0.386144	0.0121281	0.269166	2.89471	0	0.0039123
232	255172	18.0984	0.0160676	0.22573	0	0	0.338595	0	0	0	0	0	0	0	0	10.701	2.43444	0	0	0	0.000783785	0	0	0.726569	0	0.659947	2.48264	0	0.000783785
233	254803	0.0702504	0.0039246	0.839865	0	0	0.244895	0	0	0	0.0188381	0	0	0	0	2.01646	0.00824166	0.0361063	0.00902658	0	0.00824166	0.00353214	0.0137361	0.197407	0.46899	0.943474	7.96341	0	0.00353214
234	254633	0	0	0	0	0	0	0	0	0	0	0	0	0	0	0	0	0	0	0	0	0	0	0	0	0	0	0	0
235	254599	0	0	0.0302436	0	0	0.271407	0	0	0	0	0	0	0	0	0.0416341	0	1.60016	0.000785549	0.00392774	0.000785549	0	0.242735	0	4.51062	0.712493	9.92973	0	0.0204243
236	253369	0.668195	0.00118404	0	0	0	0.0363107	0	0	0	0	0	0	0	0	0.604257	0.620834	0.00157873	0	0	0	0	0.00197341	0.112484	44.9735	1.1876	2.58358	0	0.00434149
237	252307	2.30156	0.0634148	0.11375	0	0	2.77796	1.13473	0	0	0	0	0	0	0	0.887807	0.116128	0.384849	0	0	0	0	0.0178354	0.300031	1.87708	3.22544	10.247	0	0.00515245
238	251865	0	0	0	0	0	0	0	0	0	0	0	0	0	0	0	0	0	0	0	0	0	0	0	0	0	0	0	0
239	250691	0	0	0.00159559	0	0	0.0199449	0	0	0	0	0	0	0.00638236	0	1.04511	0.0370975	0	0	0	0.388925	0.00159559	0.00678126	0.18469	0.00837685	2.63193	3.00729	0	0.00438787
240	249448	0.00360797	0	0	0	0	0	0	0	0.00200443	0	0	0	0	0	0.102627	0.0436965	0	0	0	0.00962124	0.00080177	0	0.0192425	63.1851	1.29165	1.31851	0	0.00841859
241	248923	0.12293	0	0.00120519	0	0	0	0	2.75226	0	0	0	0	0	0	1.91264	0	0.179574	0	0	0	0	0	0.294067	0.00441904	0.904296	1.64107	0	0.0108467
242	248845	0.000803713	0	0.106492	0	0	0.188069	0	0	0	0	0	0	0	0	0.757098	0.380156	0.00442042	0	0	0.0128594	0	0.0293355	0.0984549	0.00241114	2.44369	4.19538	0	0.000803713
243	247200	0.00647249	0.00202265	0.118123	0	0	0.336974	0	0	0	0.012945	0	0	0	0	0.637945	0.551375	0.361246	0.00161812	0	0.0978964	0.000809061	0.000809061	0.309871	0.0117314	2.56392	2.83859	0	0.00849515
244	247069	0	0.00161898	0.33432	0	0	0.235157	0	0	0.0384508	0	0	0	0	0	1.20614	0.965722	0.255799	0	0	0	0	0	0.118186	0	6.31564	0.924438	0	0.061926
245	246856	0	0	0	0	0	0	0	0	0	0	0	0	0	0	0	0	0	0	0	0	0	0	0	0	0	0	0	0
246	246628	0.104206	0.000810938	0	0	0	0.219764	0	0.000810938	0.000810938	0	0	0	0	0	0.467911	0.560358	0.237199	0.000810938	0	0.102178	0	0.019057	0.202734	0.032843	2.88613	8.73786	0	0.0145969
247	246257	0.0211162	0.00162432	0.743126	0	0	0.911243	0	0.31593	0	0	0	0	0	0	0.380497	0.0860889	0.280195	0	0	0.00852768	0	0.00081216	0.0296438	0	3.48782	10.4224	0	0.0365472
248	244800	0	0	0.00204248	0	0	1.28105	0	1.57843	1.59559	0	0	0	0	0	0.82884	0.0812908	2.67974	0.373775	0	0.00898693	0	0.18219	0.11683	11.1695	1.22794	6.06822	0	0.00571895
249	244038	0	0.0131127	0.00245863	0	0	0	0	0.200788	0	0.0458945	0	0	0	0	1.74235	0.458535	2.62336	0.00204886	0	0.0102443	0.000819544	0.402806	0.16145	0.0221277	1.90954	6.33631	0	0.0299134
250	243746	0.114874	0	0.0627703	0	0	0.212516	0	0	0.00410263	0	0	0	0.00369237	0	0.0283082	0.00574368	0.590779	0.00287184	0	0.00205132	0	0.00123079	0.0131284	60.467	0.939503	2.03901	0	0.0180516
251	243657	0	0.00738743	2.0258	0	0	0	0	0	0	0	0	0	0	0	1.47626	0	0	0	0	0	0	0	0.2089	0	0.482646	2.29175	0	0.00123124
252	243321	0.235491	0.000821959	0	0	0	0.0332894	0	0	0	0.0419199	0	0	0	0	1.08663	0.457009	0.0102745	0	0	0	0	0.0123294	0.172611	0.0719215	2.84645	6.68006	0	0
253	242567	0.00247354	0	0	0	0	0.190051	0	0	0	0	0	0	0	0	3.07255	1.97389	0	0.00206129	0	0.0709082	0	0	1.15927	0.0057716	1.09372	2.78109	0	0.00247354
254	242455	0.0214473	0.00123734	0	0	0	0.094863	0	0	0	0	0	0	0	0	0.039595	0	0.00989874	0	0	0	0	0.0086614	0.0296962	28.0831	1.246	6.59586	0	0
255	241897	0.214141	0.0297647	0.00661439	0	0	0.346015	0	0	0	0	0	0	0	0	5.609	0	0.00992158	0.000826798	0	0	0	0.00620099	0.226543	0.00702778	1.10378	6.36676	0	0
256	241888	0	0.00124024	0	0	0	0.233993	0	0	0.0181902	0.0620122	0	0	0	0	0.348922	0	0.00950853	0.00496097	0.0351402	0.0157098	0	0	0.0682134	14.3608	2.41434	5.60466	0	0.00248049
257	240879	0	0	1.07149	0	0	2.20692	0	0	0	0	0	0	0	0	0.746018	0.00996351	0.434658	0	0.0145301	0.00332117	0	0.0166058	0.22667	0.00830292	4.39598	4.4595	0	0.00373632
258	240292	0.00291312	0.000832321	0	0	0	0.287151	0	0.890999	0.0158141	0.00374544	0	0	0	0	1.07661	0.471094	0.124848	0	0	0.00249696	0	0	0.152315	41.7621	2.95099	1.79032	0	0.0615917
259	239139	0	0.00543617	0	0	0	0	0	0.412313	0	0	0	0	0	0	3.91697	0	0.970565	0.00209083	0	0.002509	0	0	0	0.00459984	2.80841	4.30419	0	0.547799
260	238848	0	0	0	0.0318194	0	0.200965	0	0	0	0.0979703	0	0	0.00167471	0	0.590752	0.979703	0.0531719	0	0	0.000837353	0	0.0912714	0	12.7931	9.57262	1.40885	0	0.00795485
261	235747	0.409337	0	0.00169673	0	0	0.545076	0	0.000848367	0.281658	0.0165432	0	0	0	0	1.84774	0.0513262	0.739776	0	0.0135739	0.00890785	0	0.00805949	0.19767	4.43951	0.728747	6.07261	0	0.00466602
262	234660	0	0	0	0	0	0.374158	0	0	0	0.00383534	0	0	0	0	0.126566	0.00767067	0	0	0	0.0119322	0	0	0.00511378	47.4802	0.170459	6.00145	0	0
263	234601	0	0	0.00298379	0	0	0	0	0	0	0	0	0	0	0	0.0038363	0	0.641515	0.0119352	0.0102301	10.0971	0.0285591	0.323102	0.00127877	0.171781	0.00426256	3.00468	0	7.942
264	233239	0	0.00257247	0	0	0.0793178	19.9242	0	0	0	0	0	0	0	0	0	0	21.6799	0	0.0793178	11.249	0	0	0	0	0	2.16302	0	0
265	233238	0.806044	0	0	0	0	0.0235811	0	0	0	0.0137199	0	0	0	0	1.78659	0.371723	0.00728869	0	0	0	0	0	0.510208	60.025	0.339567	1.94908	0	0.00471621
266	231729	0	0	0	0	0	0.244682	0	0.722827	0	0	0	0	0	0	0.888106	0.148449	0.816471	0	0	0	0	0.0189877	0.130756	0.0215769	4.70981	8.30021	0	0.0267554
267	231402	0	0.00864297	0.0449434	0.0177181	0	0.165513	0	0	0.00475363	0	0	0	0	0	0.446409	0.172859	0.0289539	2.85261	0.165081	2.40361	0.0479685	0	0.0475363	31.5805	0.133966	0.638715	0	0.014693
268	230509	2.02465	0	0	0.00303676	0	0.507572	0	0	0.0160514	0	0	0	0	0	5.21108	0.500197	1.03987	0	0	0.0763528	0	0	0.51408	0	2.10621	2.37735	0	0.00260293
269	229813	1.79537	0.179276	0	0	0	1.23231	0	0	0.153168	0.00739732	0	0	0	0	3.18607	5.3091	0.0513461	0	0	0.882892	0	0.227576	0.516507	0	0.171009	10.096	0	0
270	228713	0	0.683826	0	0	0.342788	0	0	0	0	0	0	0	0	0	0	0	24.4227	0	0.342788	0.614744	0	0	0.00830736	0.00480952	0	0.00174892	0	0.0144286
271	228674	0.00349843	0.00393573	0.105828	0	0	0.054663	0	0.00174921	0	0	0	0	0	0	0.0476661	0.227398	0.148246	0	0	0.00787147	0	0.00218652	0.0555376	0.044605	5.25508	4.45569	0	0.00787147
272	227972	0	0.000877301	0	0	0.00745706	0	0	0	0	0	0	0.00570246	0	0	6.93111	0	0.0017546	0	0.00745706	0	0	0.00131595	0.0434264	0.0026319	0.31846	0.924675	0.00570246	0
273	227804	0	0	0	0	0	3.16676	0	0	0	0	0	0	0	0	0.0153641	0	1.50963	0	0	0.00877948	0.00351179	0	0	54.3827	1.19445	3.17949	0	0.00219487
274	227193	0.00704247	0.00352124	0.000880309	0	0	1.23419	0	0.00308108	2.84912	0.0110039	0	0	0	0	0.937529	0.589367	0.0189266	0.0360927	0.000880309	0.00308108	0	0.000880309	0.154494	0.908919	1.33543	12.1434	0	0
275	226970	0.215447	0	0.00132176	0	0	0.443671	0	0	0	0	0	0	0	0	0.689518	0.113671	0.321188	0	0.00264352	0.0114553	0	0.0326034	0.0898797	40.423	3.53218	2.71842	0	0.0114553
276	226932	0	0	0.027321	0	0	1.33917	0	0	0	0	0	0	0	0	0.0383375	0	0.0123385	0	0	0	0	0	0	0	1.21138	4.55335	0	0.00396595
277	224938	2.15348	0.00444567	3.93753	0	0	0.114698	0	0	0	0	0	0	0.00222283	0	0.920254	3.04973	0	0	0	0.0186718	0	0	0.411669	0.0195609	0.453458	2.89146	0	0.0355654
278	224022	10.1945	0.0151771	0.203551	0	0	0.0468704	0	0.297739	0	0	0	0	0	0	6.21278	0	0.373624	0	0	0.884288	0.00357108	0.0133915	0	0	3.21576	2.05471	0	0.0147307
279	223448	0	0	0	0	0	0.804661	0	0	0.584476	0.0156636	0	0	0	0	1.10719	0.850757	0	0.0120833	0	0.00179013	0	0.0085031	0.266281	0.225108	0.377269	8.21712	0	0
280	223196	0	0.073478	0	0	0	1.38757	0	0	0	0	0	0	0	0	0.457894	0.00627251	0	0.00179215	0.00448037	0.125002	0.0931916	0.0869191	0.271062	16.4842	3.27784	4.80878	0	0.00448037
281	223035	0	0	0.00179344	0	0	0.714686	0	0	0.00403524	0.0044836	0	0	0	0	0.663573	0.0506647	0.813325	0.00403524	0.00089672	0.0188311	0	0.0340754	0.0901204	0.282019	5.77398	7.78219	0	0
282	222410	0	0.0044962	0.716694	0	0	2.6069	0	0.377231	0	0	0	0	0	0	0.268423	0	2.93062	0	0	0.0107909	0	0	0	0	1.01075	7.18133	0	0.00539544
283	221828	0.38904	0	0	0	0	0.0824963	0	0	2.06737	0.000901599	0	0.0031556	0	0	0.37777	0.257857	0	0	0	0.0126224	0.0013524	0	0.235768	0	2.6755	3.17002	0.0031556	0.0446292
284	221685	0.779484	0.00766854	0	0	0	0	0	0	0.0234567	0.0135327	0	0	0.00811963	0	1.11194	2.51573	0	0	0	0.0491689	0.00631527	0.00405981	1.53551	0.00766854	2.72594	6.94183	0	0.0627016
285	221283	0	0.00090382	0.318597	0	0	0.343452	0	0.763276	0	0.0894782	0	0	0	0	2.42585	0.237253	0	0.00225955	0	0.00677865	0	0.0126535	0.109362	2.15742	2.64367	5.15674	0	0.00587483
286	221169	0.00135643	0	0.000904286	0	0	1.49524	0	0	2.35521	0.100376	0	0	0	0	2.33441	0.761861	0.00633	0	0	0.00542572	0	0	0.227428	0.0533529	1.0128	2.18023	0	0.00180857
287	220440	0	0	0.13836	0	0	0	0	0	0	0	0	0	0	0	0.00544366	0.0095264	0.00272183	0.00226819	0	0.773907	0.00544366	0.0349301	0	0.00816549	0.0925422	3.87226	0	2.67057
288	220010	0.0018181	0.00454525	0	0	0	0.330894	0	0.00090905	0	0	0	0	0	0	0.0090905	0	0.504523	0.00272715	0	1.53584	0.158175	0.00590882	0.00272715	0.0440889	0.73633	1.24403	0	0.0954502
289	218906	0.000913634	0	0.0630408	0	0	0.00365454	0	0.000913634	0.00776589	0.00548181	0	0	0.00137045	0	1.14524	1.11783	0	0	0.0105068	0	0	0.0292363	0.586553	0.104611	0.726339	2.71989	0	0.00913634
290	218522	0	0	0	0	0.00411858	0	0	0	0	0	0	0	0	0	0	0	2.41944	0	0.00411858	0	0	19.9714	0	0.00732192	0	0.091524	1.83963	18.6343
291	217821	34.5724	0.00275456	8.33161	0	0	0	0	0.436597	0	0	0	0	0.00780457	0	0.940681	0	3.21548	0.00964094	0	1.39702	0	0	0.257092	0.0610593	0.261683	5.76666	0	0.029841
292	216521	0.0517271	0.00369479	0.229539	0.160723	0	0.330222	0	0	0.00831328	0.00230925	0	0	0	0	0.546367	0.160262	0.18474	0.00230925	0.00415664	0.0498797	0.00138555	0.313595	0.133936	17.8412	2.92258	9.52517	0	0.0018474
293	215591	0.000927683	0	0	0	0	0	0	0	0	0.00695762	0	0	0	0	4.00295	0.32608	0.00231921	0	0	0.000927683	0	0.00139152	0.210584	0	0.983343	13.5599	0	0
294	215507	1.93683	0.00232011	0	0	0	0.285838	0	0	0.625966	0.00788837	0	0	0	0	0.49604	0.0120646	0.0273773	0	0.0125286	0.331776	0.00232011	0	0.0143847	24.7533	0.918764	4.48617	0	0.0041762
295	215217	0	0	0.234647	0	0	0.0311314	0	0.659335	0	0	0	0	0	0	1.09006	0.0120808	0.137536	0	0.000929295	0.00185859	0	0	0.0836365	47.4331	1.26431	2.66661	0	0
296	211465	0.0822831	0	0.0605301	0.545244	0	0.0189157	0.495117	0	0	0.0156054	0	0	0.00425602	0	0.850732	0.0548554	0.0283735	0.000945783	0.0179699	0	0	0.00472892	0.0411416	5.48034	1.51704	2.81938	0	0.0543825
297	210150	0	0.0275993	14.6476	0	0	0.00142755	0	0	0.465382	0	0	0	0	0	2.48346	0	0.00808946	0.0019034	0	5.92434	0.00142755	0	0.449203	0.220319	2.56959	2.31216	0	0.00571021
298	210123	0.226058	0	0.17466	0	0	0.288403	0	0	0.00142774	0	0	0	0.00380729	0	1.09174	1.33969	0.395959	0.136111	0	0.00333138	0	0	0.261751	1.43725	2.2049	8.09716	0	0.00951823
299	209947	0	0.0142893	0.871649	0	0	0	0	0	0	0	0	0	0	0	2.4892	0	0.495839	0.00714466	0	0.12908	0.00571573	0	0.49965	0.123364	8.10919	5.31991	0	0.232916
300	209131	0.450435	0.00812888	0	0	0	1.62769	0	0	0	0	0	0	0.00143451	0	0.630227	0	0.0583366	0	0	0.239563	0	0.0272556	0	1.29632	3.00338	10.5049	0	0.00430352
301	208512	0	0	0.000959177	0	0	0.0359692	0	0.651761	0.635935	0.00815301	0	0	0.00143877	0	1.22103	0	0.249866	0	0	0	0	0	0.170734	0	4.92729	5.10714	0	0.0139081
302	208438	0.000959518	0	0.349265	0	0	0.190944	0	1.0809	0	0	0	0	0	0	0.295052	0.419789	0.542607	0.000959518	0	0	0	0	0.0758019	72.3971	0.43802	1.52659	0	0.0110345
303	208347	0.0566363	0	0.736752	0	0	0.208786	0	0	0	0.0187188	0	0	0	0	0.831785	0.591801	0.123352	0	0	0.121432	0	0.00431972	0.0844745	0.00191987	2.69406	3.618	0	0
304	208284	0	0	0	0.50796	0	1.68088	0.222293	0	0.468111	0	0	0	0	0	0.281347	0.0528125	0.0153636	0	0.00192045	0	0	0.000960227	0.0772983	32.6487	2.20468	6.94196	0	0
305	204431	0	0.0039133	0	0	0	0.0322847	0	0.000978325	0	0.0039133	0	0	0	0	0.628085	0	0	0	0	0.0102724	0	0.00146749	0.177566	0.00880493	2.25553	9.22952	0	0.00146749
306	204385	0.431539	0	0	1.07249	0	0.103237	0	0	0	0	0	0	0	0	1.00497	0.547496	0.380654	0	0	0.00195709	0	0.00195709	0.263229	0.00146782	2.65675	2.55743	0	0
307	204316	0	0.00342607	0	0	0	0.327923	0	0	0.000978876	0	0	0	0.00146831	0	1.61661	0.719474	4.54149	0.0249613	0	0	0.00734157	0.178155	0.534466	0.123338	3.41775	4.17833	0	0.0489438
308	203345	0	0	0	0	0	0.543903	0	0	0.00245888	0.00344242	0	0	0	0	0.0191792	0	0.0432762	0.00245888	0.0113108	0.048194	0.0904866	0	0.0019671	60.5523	1.12321	4.18353	0	0.00245888
309	203336	0.00737695	0.024098	0.96884	0	0	0.26557	0	1.4567	0	0.026557	0	0	0.00245898	0	3.30635	0.0191801	0.0127867	0	0	0.00934414	0	0	0.557206	0.0127867	0.976709	9.53643	0	0.00344258
310	202519	0	0.0296268	0	0	0	3.02737	0	0	0	0	0	0	0	0	0.447365	0	0.0602413	0.0320958	0	0.868067	0.0261704	0.00543159	8.30342	8.33453	8.67672	2.49754	0	0.0483905
311	202064	0.804201	0.00148468	0	0	0	0.013857	0	0	0.0984836	0.0108876	0	0	0	0	0.440455	0.305349	0	0	0.00395914	0.00445403	0	0.00395914	0.165294	0.0499842	1.54407	3.91708	0	0.00296936
312	201927	0.0034666	0.00643797	0.062894	0	0	0.129255	0	0	0	0	0	0	0	0	0.0440753	0.0287233	0	0	0	0.0495228	0.181749	0	0.0163425	62.4349	2.04628	3.07388	0	0.0133712
313	201799	0	0	0	0	0	0	0	0	0	0	0	0	0	0	0	0	0.0034688	0	0	36.8699	0	33.468	0	0	0	0	0	0
314	200921	0.07167	0.00497708	0.749548	0	0	0.142842	0	0	0.631592	0.0199083	0	0	0	0	1.49213	0.270753	0.161755	0.0253831	0.00199083	0.0343419	0.00398166	0.0507662	0.401153	0.131395	2.389	5.5365	0	0.00149312
315	200800	0.73506	0.0239044	0.0263944	0	0.00149402	3.37251	0	0	0	0	0	0	0.00199203	0	1.90189	0	0.516434	0.00199203	0.00149402	0.0298805	0	0	0	0	2.10956	3.92878	0	0.0328685
316	200536	0	0.0134639	0	0	0	0.710596	0	1.28057	0	0	0	0	0	0	0	0	0	0	0	0	0	0	0	0	1.57628	4.86396	0	0.0583436
317	200192	0.517004	0	0	0	0	0.139866	0	0	0	0	0	0	0	0	2.76535	1.6639	0.440577	0	0	0.000999041	0	0.060442	0.299213	0.0154851	0.615909	2.82079	0	0.0294717
318	199716	0.0170242	0	0	2.03038	0	0.7045	0	0	0.369024	0.0150213	0	0	0	0	0.440125	0.524745	1.29484	0.0230327	0.0145206	0.888261	0.00300427	0.0160228	0.107653	4.55146	1.91622	7.68842	0	0
319	199125	0.663905	0	0	0	0	0.0231011	0	0	0	0.00954175	0	0	0	0	0.502197	0.222473	0	0	0.00803515	0	0	0.00100439	0.216447	23.6781	0.166227	0.702574	0	0.0416824
320	198398	0.0786298	0	0	0.013105	0	0.100303	0	0.00201615	0.040323	0	0	0	0.0307463	0	0.295366	0.129034	0.0080646	0	0.026714	0.00252019	0	0.00352826	0.0257059	0.0756056	19.5839	5.78836	0	0.00352826
321	198106	0.334669	0	0	0	0	0.2534	1.13424	0	0.980283	0.0444207	0	0	0	0	0.214532	0.0676406	0.762218	0.0050478	0.0106004	0	0	0.00100956	0.0954035	0.00959083	0.371013	0.841469	0	0.0424015
322	196277	0.00254742	0.00101897	0.425929	0	0	0.497766	0	0	0	0.0433061	0	0	0	0	1.14532	0.563999	0.00917071	0.383132	0.00407587	0.00101897	0	0	0.215002	30.2598	3.38501	4.13548	0	0.0137561
323	195715	0.535983	0	0	0	0	0	0	1.70145	1.14043	0	0	0	0	0	0.895179	0	0.105766	0	0	0.00255473	0	0.00204379	0.100657	28.0362	4.12385	1.05357	0	0.131313
324	195538	0	0.00153423	0	0	0	0.0715973	0	0	0.137569	0	0	0	0	0	0.679152	0.259796	0	0	0.00102282	0	0	0	0.222463	0.0255705	4.41346	2.22668	0	0.0506295
325	195319	0	0.00460785	3.59617	0	0	0	0	0	0	0.0235512	0	0	0	0	6.44228	0	0	0	0.00102397	0.0122876	0	0	0.737255	0.0102397	1.38082	5.83814	0	0.0030719
326	195026	0.0979357	0.00256376	0	0	0	0.0461477	0	0	0	0	0	0	0	0	0.158953	0	0.533262	0.0010255	0	0.00153826	0	0.0215356	0	53.2447	0.541466	2.86526	0	0.00615303
327	193817	0	0	0	0	0	0	0	0	0	0	0	0	0	0	0	0	0	0	0	1.05254	0	0.00515951	0.534525	0.0407601	0	0	0	0
328	193755	0	0.00464504	2.65387	0	0	0.189931	0	0	0	0	0	0	0.00206446	0	0.625016	0	0.0701917	0	0	0.0159996	0	0.0314831	0	0.10632	2.58677	3.32688	0	0.00309669
329	193706	0.350015	0.00103249	0.00206499	0	0	0.303553	0	0.90911	0.224051	0	0	0	0	0	0.4703	0.197722	0.193076	0	0.00619496	0	0	0.32317	0.164683	49.8534	3.01075	1.86881	0	0.321105
330	192629	0	0.00103827	0.0015574	0	0	0.0929247	0	0	0	0	0	0	0	0	0.841514	0	0	0	0	4.40692	0	0	0.0404923	53.2718	1.87666	2.8111	0	0.0264758
331	192323	0.184065	0.00155988	0	0.150268	0	0.639549	0	0	0.177306	0.0114391	0	0	0.00207983	0	0.593793	0.309375	2.45576	0.00987921	0	0	0	0.289097	0.0785137	17.8741	2.45108	5.56148	0	0.0228782
332	191776	0	0	0.0323294	0	0	0.0620516	0	0.483376	0	0	0	0	0.00156433	0	0.377002	0	0.0349366	0	0	0.089688	0	0.00521442	0.12671	0	3.48114	2.56966	0	0.136096
333	191575	0.00104398	0	0.452564	0	0	0	0	0	0	0.00417591	0	0	0	0	4.71408	0	0	0	0	0	0	0.00417591	0.0699465	0	2.66058	5.20214	0	0
334	190970	0.0167566	0.00261821	0.00576007	0	0	0.0675499	0	0.00523643	0.00261821	0	0	0	0	0	1.04624	0.2702	0.0136147	0	0	0.889145	0	0.28172	0.0801173	0.119914	6.06273	8.12117	0	0.463947
335	190476	3.74325	0.00105	0.760726	0	0	0	0	0	0	0	0	0	0	0	0.570676	0	2.43338	0	0	0	0	0.01155	0.0357	0.001575	2.6166	2.68958	0	0.043575
336	189334	0	0	0	0	0	0	0	0	0.0137323	0	0	0	0	0	0.452111	0.180633	0.952285	0.003169	0	0	0	0	0.0913729	0.028521	3.72147	7.12603	0	0.133626
337	189224	0.00845559	0.0021139	0.0692301	0	0	0.410624	0	0	0	0	0	0	0	0	0.163827	0	4.85192	0.00105695	0	0.0237813	0	0	0	0.00422779	5.104	6.48015	0	0.0618315
338	188850	0.0116495	0	0.0344189	0	0	0.410908	0	0	0	0.0127085	0	0	0	0	0.859942	0.221869	1.26767	0	0	0	0	0.0180037	0.0169447	0	1.74371	7.36193	0	0.00105904
339	188541	0	0.00159117	1.6808	0	0	0	0	0	0	0	0	0	0	0	0.0137901	0	0.206852	0	0	0.00583427	0	0.0880445	0.0827406	0.160708	1.3684	4.64143	0	0.00106078
340	188025	0	0	0.0138279	0	0	0	0	0	0.13562	0	0	0	0	0	0.618003	0	1.69871	0	0.00531844	0.120729	0	0.33453	0.0850951	0.0111687	1.90187	6.3449	0	0.0117006
341	187878	0.11763	0.00638712	2.09498	0	0	0	0	0	0	0	0	0	0	0	1.94328	0.143178	0	0.00851616	0	0	0	0	0.101662	7.75344	1.33012	3.93234	0	0.00106452
342	187674	0.0223792	0.00372987	0	0	0	0.169443	0	0	0.0724661	0.00586123	0	0	0	0	5.64223	0	0.036233	0.00319703	0	0.00319703	0	0.00479555	0.124151	0.0111896	2.11484	5.54152	0	0.00106568
343	187607	0.0996765	0.0149248	1.7526	0	0	0	0	0.219608	0	0	0	0	0	0	0.320351	0	2.49991	0	0	2.29096	0	0	0	0.00106606	6.93737	2.92047	0	0.176966
344	187584	0	0	0	0	0	0	0	0	0	0	0	0	0	0	0	0	1.40257	0	0	0.00319857	0	0	0	0	0	0	0	0
345	186486	0	0.00375363	0	0	0	0.130841	0	0	0	0	0	0	0	0	0.775393	0.0193044	0	0.00268117	0	0.0117971	0.0745364	0	0.123334	0.499233	2.40018	3.9944	0	0
346	185659	4.77919	0.00377035	0.282238	0	0	1.4769	0	0	0	0.0253152	0	0	0	0	1.85825	1.9218	3.22742	0	0	0.0210063	0	0.00269311	0.327482	0.0377035	0.900576	11.9402	0	0.00107724
347	183518	0	0	0.639174	0	0	0	0	0	0	0	0	0	0	0	0.293159	0	0.445733	0	0.0168921	0.00108981	0	0	0	0.02888	4.79844	3.37188	0	0.0370536
348	183274	0.00381942	0.00163689	0.720779	0	0	1.15892	0	0	0	0	0	0	0.00218252	0	1.02142	0.625293	1.85787	0.00763884	0.00163689	2.19235	0	0.020734	0.139136	0.29355	5.10984	10.469	0	0.0212796
349	182991	0	0.00765065	4.39858	0	0	0.0502757	0	0	0	0	0	0	0	0	0.290725	0	0.290725	0	0	0.0797853	0	0	0.636643	0	3.80347	1.42685	0	0.0043718
350	181088	0	0	8.05465	0	0.147994	0.160143	0	0	0	0	0	0	0	0	3.0996	4.18691	0.0789671	0	0.147994	3.63856	0.00110443	0	2.56229	0.00110443	0.00993992	8.30149	0	8.02869
351	180691	0	0.0376333	0	0	0	0	0.00110686	1.22198	0	0.00166029	0	0	0	0	0	0.00110686	0	0.00332059	0	0.342574	0	0.577229	0.00166029	0.547897	6.00805	12.9453	0	0.0121755
352	180260	0	0.00110951	0	0	0	0.609675	0	0	0	0	0	0	0.00332853	0	0.111506	0.137579	2.2401	0	0	0	0	0.0138689	0.0366138	0	2.58349	2.80817	0	0.0249639
353	180253	0.0410534	0	0.206377	0	0	0.181412	0	0	0.0482655	0.00721209	0	0	0	0	3.23101	0.438273	0.332311	0	0.00110955	0	0	0.00388343	0.391672	0.00332865	4.99853	6.66341	0	0.00887641
354	180152	0.00721613	0.00499578	0.188174	0	0	0.744927	0	0.175963	0	0	0	0	0	0	0.407434	0	0.83152	0.0627248	0	0.00444069	0.00999156	0.00666104	0	0.671655	3.73629	9.58857	0	0.0111017
355	179520	0	0.0027852	0	0	0	0	0	0	0	0	0	0	0	0	0	0	1.35194	0.00389929	0	0.0584893	0.00167112	0	0	0	7.63313	5.37155	0	0.0428922
356	179320	0	0	0	0	0	0.665291	0	0	0.0117109	0.0195182	0	0	0	0	0.345751	0.0914566	0.745037	0.00278831	0.00223065	0.0312291	0	0	0.0847647	0.0289984	3.12514	8.09781	0	0.0139416
357	178917	0.0916626	0.00335351	0	0	0	0.274988	0	0	0	0	0	0	0	0	1.17708	0	0	0	0	0	0	0	0.323055	0.02068	1.51635	2.65766	0	0.00838378
358	178217	0	0.00336668	0.263723	0	0	0.346768	0	0	0	0.0101	0	0	0	0	0.629008	0.99766	0.0370335	0.00112223	0	0.0039278	0	0	0.0583558	0.222201	2.58168	7.07172	0	0.0824837
359	177895	0.327159	0.00337278	0	0	0	1.37609	0	0	0.00449703	0	0	0	0.00337278	0	2.0023	1.0658	0.374378	0	0	0	0.0354141	0.00112426	0.428343	2.24177	1.81118	4.12378	0	0.00843194
360	177805	0.103484	0	0	0	0	0.176598	0	0	0	0.0224966	0.00731138	0	0	0	2.78845	0.452743	0.200782	0	0	0	0	0.00843621	0.091111	0.00168724	0.767133	1.99207	0	0.00112483
361	177428	0	0	0	0	0	0	0	0	0	0	0	0	0	0	0	0	15.085	0.0146538	0	0	0	0	0	0	0.00225444	0	0	11.993
362	176673	2.43897	0.00679221	0.627713	0	0	0.997323	0	0	0	0	0	0	0	0	3.62817	0	0.290367	0	0	0	0	0.00452814	0.811103	0.0503756	1.60579	3.11989	0	0.0752803
363	176633	0	0	0.00339687	0	0	0.369693	0	0	0.0905833	0.00452916	0	0	0	0	0.309116	0.0124552	0.031138	0.00283073	0.00792604	10.0089	0	0	0.23495	27.2741	0.39064	2.77525	0	0.0747312
364	176559	0	0	0	0	0	0.12687	0	0	0	0	0	0	0	0	0.0781608	0	0.0470098	0	0.0317174	0.00962851	0.00283191	0	0.0832583	0.137631	1.7303	3.70188	0	0.0254872
365	176543	2.79195	0	0.307007	0	0	0.885337	0	0	0	0.00736365	0	0	0	0	2.70925	0.832658	0.0016993	0.00396504	0	0	0	0.0549441	0.224874	18.8096	1.4512	4.6997	0	0
366	176184	0.227035	0	0.0187304	0.00170276	0	0.179926	0	0.00227035	0.067543	0.0215684	0	0	0	0	0.651024	0.0647051	1.05401	0.00283794	0.00113518	0.0874086	0.00283794	0.00681106	0.14587	0.00624347	2.75167	5.00159	0	0.109545
367	175993	0	0	0.0102277	0	0	0	0	0.00568204	0	0	0	0	0	0	0	0	0.37672	0	0	0	0	0.0125005	0	0	8.68444	6.36559	0	0.0409107
368	175894	0.106883	0.0022741	0	0	0	0.0505987	0	0	0	0	0	0	0	0	0.726574	0	0	0	0	0	0	0	0.106314	0.00454819	0.937496	3.56351	0	0.0136446
369	175172	0.0199804	0.00114174	0.00114174	0	0	0.364213	0	0	0	0	0	0	0	0	0.215217	0	0.086201	0	0.00285434	0.0753545	0	0.268879	0.055945	0.00342521	1.53221	4.9009	0	0.1313
370	174500	0	0	0	0	0	0.199427	0	0	0	0	0	0	0	0	0.714613	0.908883	0.0412607	0.00916905	0.00744986	0	0.00114613	0.0217765	0.316905	0.0229226	1.66418	2.23324	0	0
371	174430	0	0	0.953391	0	0	0.169696	0	0	0	0	0	0	0	0	1.47108	0	0	0	0	0.00515966	0	0	0.898928	0.00286648	1.51006	2.92438	0	0
372	174065	1.59825	0.00229799	0	0	0	0.276334	0	0	0.472812	0.00517048	0	0	0	0	1.02605	0.0729613	0.0407894	0	0.00172349	0.0746847	0	0.00804297	0.140752	0.00631948	0.580818	12.5528	0	0
373	173924	0	0	0	0	0	0.347853	0	0.942366	0.0126492	0	0	0	0	0	1.37071	0.0586463	0	0	0	0	0	0	0.322555	0.0362227	2.7742	3.04961	0	0.00344978
374	173454	0.0484278	0	0.0051887	0	0	0.132023	0	0	0	0	0	0	0	0	0.443345	0.183334	0.0080713	0	0.00115304	0.0415096	0.00115304	0.0403565	0.0910904	0.0224843	1.54854	6.51931	0	0.0178722
375	173305	3.64675	0	0.672802	0	0	1.17077	0	0	0	0	0	0	0	0	0.888607	0.381986	4.18049	0	0	0	0	0	0.144831	0	1.29425	7.60971	0	0.0276968
376	173222	0	0	0	0.00115459	0	0	0	0	0	0	0	0	0	0	0.00115459	0	0	0	0	0.0132778	0	0.277678	0	0.107377	0.0213599	2.15331	0	0.00115459
377	173043	0	0.00346735	0	0	0	0	0	0.0889952	0	0	0	0	0	0	1.57706	1.19219	0.0381408	0.00115578	0	0.287212	0.00288945	0.0508544	0.0959299	0.00346735	6.23891	0.566911	0	0.731032
378	172976	0	0	1.39557	0	0	0	0	0	0	0	0	0	0	0	0.682754	0.00115623	0	0.0040468	0	0	0	0.0104061	0.0780455	0.0121404	3.83406	1.81181	0	0.00635926
379	172451	0	0.0260944	0	0	0	0.354883	0	0.00289937	0	0	0	0	0	0	0.13859	0.162365	0.0904605	0	1.39866	2.68772	0	0.360682	0.0330529	0.701069	0.907504	1.93968	0	0.0110176
380	171426	0.0367506	0	0	0	0	0.328422	0	0	0	0	0	0	0	0	0.0484174	0.0315005	0.20067	0.00175003	0	0	0	0	0.0542508	17.8089	2.37304	6.17351	0	0
381	170976	0	0.00818828	1.3113	0	0	0.185991	0	0.673779	0	0	0	0	0	0	0.515277	0.00467902	2.95831	0.00584877	0	0.00233951	0	0.12107	0.0830526	0.0491297	1.43646	10.8799	0	0.00116975
382	170485	0.0111447	0	0.00293281	0	0	0.714432	0	0	0	0	0	0	0.0222894	0	0.042819	0.00938499	0.270992	0	0	0	0	0.00410593	0.0175969	44.6673	4.31358	3.32639	0	0.402381
383	170429	0.00880132	0	0	0	0	0.62548	0	0	0	0	0	0	0	0	0.0792119	0.0815589	0.00762781	0.0217099	0	0.106203	0	0	0.0117351	2.72782	2.51894	13.8216	0	0
384	170134	0	0	0.00235109	0	0	0	0	0	0.00117554	0	0	0	0	0	0.759989	0.517827	0.952778	0.0158698	0	0.0152821	0.00117554	0.00646549	0.286245	0.913398	4.82091	4.63399	0	0.209247
385	169900	0.982931	0.00412007	0.0117716	0	0	0	0	0	0	0	0	0	0	0	0.709829	0.00294291	1.31607	0.0211889	0	0.00176574	0	0	0.3196	1.07181	3.81048	4.26663	0	0.00765156
386	169828	0	0	0.00529948	0	0	0.0924465	0	0	0	0	0	0	0	0	0.120122	0.0688932	0	0	0	0.0100101	0	0.0147208	0.0259086	0.0111878	3.15849	3.67666	0	0.00588831
387	169627	0	0	0.459243	0	0	0.0117906	0	0	0	0	0	0	0	0	1.2781	0.590118	0	0	0	0.00117906	0	0	0.232274	0.00530576	0.953858	3.40512	0	0.0424461
388	169124	0.0118256	0	0	0	0	0.0798231	0	0	0	0	0	0	0	0	1.87082	0.459426	0.00946051	0.0165559	0	0.00886923	0	0.00177385	0.312788	0.103474	0.747381	4.75154	0	0.06918
389	169113	0.00709585	0	0	0	0	0	0	0	0.00118264	0	0	0	0.00177396	0	0.300391	0.00236528	0	0.00118264	0.00118264	0.00413924	0	0.00532189	0.106438	0.0171483	3.00746	4.67143	0	0.0674105
390	168767	1.4049	0.0017776	0.276713	0	0	0.57772	0	0	0	0	0	0	0.00474026	0	0.668377	0.955163	0	0	0.00414773	0.0711039	0.0017776	0.00651786	0.244716	0.0053328	5.46552	3.93916	0	0.0556981
391	168420	0	0	0.0480941	0	0	0.52191	0	0	0	0	0	0.00178126	0	0	0.537941	0.485097	1.15901	0	0.00237501	0.472628	0	0.0207814	0.0884693	0.0166251	1.01769	8.67652	0.00178126	0.0190001
392	168135	0	0	1.78428	0	0	0	0	0	0	0	0	0	0	0	0.489488	0	0	6.89922	0.00416332	0.0642341	0	0.0226009	0.261694	12.3389	0.302733	9.29194	0	0.00475808
393	166032	0.0301147	0.00662523	0.00120459	0	0	0.408957	0	0	0	0	0	0	0	0	1.41117	1.09798	0.61193	0.00120459	0	0	0	0	0.191529	0.00120459	2.92956	5.36945	0	0.0596271
394	165702	1.0712	0.0343991	0	0	0	0	0	0	0	0.0687982	0	0	0	0	2.51294	0	0	0	0	0	0	0	0	0.0084489	3.75614	7.38977	0	0.00603493
395	165610	0.0464948	0	0.00181149	0	0	0.0398527	0.166657	0	0.00301914	0.0344182	0	0	0	0	1.78129	0.546465	0.00603828	0.00241531	0	0.00120766	0.00241531	0	0.677495	0.137673	2.88328	1.10561	0	0.017511
396	165115	0.0648033	0	0	0	0	0.360961	0	0	0	0.00363383	0	0	0.00242255	0	0.406989	0.247101	0.738273	0.00181691	0	0.00545075	0	0.214396	0.0575357	29.6696	1.9974	3.84399	0	0.0296763
397	164531	0.0467997	0.00790125	0	0	0	0.297208	0	0	0	0	0	0	0	0	0.781616	0.214549	0	0	0	0	0	0	0.361026	41.3223	1.7717	1.22226	0	0.00121558
398	164170	0	0.00182737	0	3.81434	0	0.00913687	0	0	0.0944143	0	0	0	0	0	0.0968508	0	0	0	0	0	0	0.00365475	0.0523847	27.4971	4.68478	2.69355	0	0.00182737
399	164120	0	0	0.184621	0	0	1.22898	0	0.382647	0	0.00670241	0	0	0	0	0.30953	0.288813	0.78601	0.00487448	0	0	0	0.168779	0.0359493	0.0347307	2.16122	6.97843	0	0.0121862
400	164097	0.0993315	0.00365637	0.0371731	0	0	0.0987221	0	0	0	0	0	0	0.00304698	0	1.00367	0.301651	0.0353449	0.00365637	0.00243758	0.049361	0.023157	0.023157	0.173678	31.4314	0.536878	5.6168	0	0.00670335
401	163174	0	0	0	0	0	0	0	0	0	0	0	0	0	0	0	0	0	0	0	0	0	0	0	0	0	0	0	0
402	163005	0.0055213	0	0	0	0	0.5098	0	0	0.0220852	0	0	0	0	0	2.94408	2.06435	0.01411	0	0	0.0171774	0	0.156437	0.660102	0.00245391	5.95319	4.44772	0	0.00184043
403	162931	0	0	0	2.37892	0	0.045418	0.63708	0	0.0607619	0.0313016	0	0	0	0	1.49634	0.31363	0.0171852	0.00859259	0	0.0153439	0	0	0.315471	3.30754	1.79033	7.30739	0	0
404	162784	1.52902	0.0153578	1.74833	0	0	0	0	1.26732	0	0	0	0	0	0	0.597725	0	1.17026	0	0	0.0872322	0	0.0319442	0	0	1.2747	6.54241	0	0.0344014
405	162493	0	0.00861576	0	0	0	0	0.841882	0	0	0.00738493	0	0	0.00492329	0	1.27944	0.0203086	0.055387	0	0	0.0252319	0	0	0.355092	0.281858	1.20374	2.68073	0	0.00430788
406	160758	0	0.0180395	0	0	0	0.0970403	0	0	0	0	0	0	0.0211498	0	0	0	0.206522	0	0.00124411	0.102017	0	0.0311027	0	0	6.78473	5.57484	0	0.380696
407	160042	0	0	0	0	0	0	0	0	0	0.22994	0	0	0	0	0.862274	1.907	0	0	0	0	0	0	0.0574849	0	1.94886	2.06133	0	0
408	160010	0	0	0.260609	0.968064	0	0.00687457	0	0	0.258734	0.0999938	0	0	0	0	3.62165	2.00675	0	0	0	0	0	0	0.132492	0.00624961	1.39929	2.23049	0	0.00124992
409	159554	0	0	0.439976	0.999035	0	0.145405	0	0	0	0	0	0	0	0	1.38511	2.20928	0.704464	0	0.010028	0	0	0.177369	0.240044	0.0150419	1.67279	3.6038	0	0.00438723
410	159357	23.928	0.00188257	0	0	0	0	0	0	0	0	0	0	0	0	6.05872	1.26446	0	0	0	0	0	0	0.292425	0	1.30462	1.72694	0	0.0169431
411	159154	0	0.00188497	0	0	0	0.589995	0	0	0	0	0	0	0	0	5.84905	0	0.0056549	0	0	0	0	0.148284	0.0666022	0.0408409	1.89502	2.17399	0	0.00816819
412	159148	0.132581	0	0	0	0	1.95604	0	0.698721	0.42162	0	0	0	0	0	1.34278	0	1.25983	0.016337	0	0.0540378	0	0.00691181	0.324227	0.106819	3.37296	6.68937	0	0.030789
413	158752	0.00314957	0	0.233698	0	0	0.396215	0	0	0.253225	0.0157478	0	0	0	0	5.20182	0	0	0	0	0	0	0.0333854	0.108975	0.00125983	0.393066	8.41312	0	0.00188974
414	158479	0	0	0	0	0	0	0	0	0	0	0	0	0	0	0.386802	0.016406	1.6204	0	0	0.00883398	0	0.00630998	0	0.010096	2.21291	6.91637	0	0
415	158050	0	0	0	0	0	0.87504	0.930718	0	0	0	0	0	0.00442898	0	0.671307	0	0.116419	0.00253084	0	0	0.00253084	0.00442898	0.0379627	28.0993	0.244227	1.27491	0	0.0113888
416	158019	0	0	0	0	0	0.632835	0	0	0	0	0	0	0.00379701	0	0.730292	0.742949	0	0	0	0	0	0	0.0879641	0	1.42957	6.57326	0	0.00253134
417	156795	0.118626	0	0	0	0	0	0	0	0	0	0	0	0.0025511	0	1.15374	0.0293377	0.0242355	0	0	0	0	0	0.0522976	0.0235977	3.52626	6.75723	0	0
418	156270	0	0	0.00895885	0	0	0.0441543	0	0	0.039035	0	0	0	0.00191975	0	1.66251	1.03283	0.00319959	0.280924	0	0.0198375	0	0.0140782	0.437704	2.5296	2.17636	7.24963	0	0.0454342
419	155940	0	0.00128254	0.00897781	0	0	0	0	0	0	0	0	0	0	0	0.570091	0	0.694498	0.00320636	0	0	0	0.0833654	0.1212	0.11607	2.39772	13.1852	0	0.0404002
420	155735	0	0	0.0250425	0	0	0.11237	0	0	0	0	0	0	0.0115581	0	0	0	0.384628	0	0	0.00898963	0	0	0	0.284458	0.873278	2.40922	0	0.0288952
421	155455	0.0102924	0.00128655	0	0	0	0.183333	0	1.45508	0	0	0	0	0	0	0.879354	0	0.677366	0	0	0.007076	0	0.014152	0.112573	0.0218713	4.7242	2.31643	0	0.0533917
422	155080	0	0.0045138	1.46763	0	0	0.0541656	0	0	0	0	0	0	0	0	1.6714	0	0.0419139	0	0	0.00386897	0	0	0.232138	0	0.884705	3.34344	0	0.00128966
423	154090	0	0.00259589	0.367318	0	0	1.53222	0	0	0	0	0	0	0	0	0.531508	1.47641	1.34856	0	0	0	0	0	0.245311	0.0330975	2.13057	4.42404	0	0.0103835
424	154082	0	0	0	0	1.65431	0	0	0	0	0	0	0	0	0	0	0	47.6253	0	1.65431	1.62186	0	0.865124	0	0	0	0	0	2.07357
425	154057	0	0	1.7526	0	0	0.419974	0	0	0	0	0	0	0	0	0.983402	0	0	0	0	2.2641	0	0.0493324	0.0785424	0.00714021	0.38687	11.6872	0	0
426	154043	0.0103867	0	0.00973754	0.00649169	0	0.0266159	0	0	0.00649169	0	0	0	0	0	0.00194751	0	0.0194751	0	0.123342	0.00194751	0	0.0240193	0.00324585	0.00389502	0.0214226	0.502457	0	0
427	153871	0.379539	0.00454927	0	0	0	0	0	0	0	0.00389937	0	0	0	0	1.75407	0.523166	0.0812369	0	0.00779874	0.127379	0	0.0155975	0.086436	0	1.40052	3.7304	0	0.0292453
428	153346	1.3225	0.0104339	0	0	0	0.0912968	0	1.37206	0	0	0	0	0	0	0.260196	0	0.0280412	0	0	0	0	0	0.136293	14.8403	1.84289	3.82403	0	0
429	151109	0	0	0	0	0	0.146252	0	1.01384	0	0	0	0	0	0	0.644568	0	0.0926484	0.00132355	0	0.611479	0	0.00926484	0.213753	7.77386	5.12081	2.93298	0	0.0622068
430	150863	0.0344684	0	0.581322	0	0	0.111359	0	0	0.281713	0	0	0	0	0	1.03074	0.417597	0.0112685	0.00198856	0	0	0	0.00463997	0.338718	0.0523654	1.97398	3.75307	0	0
431	150654	0	0.00663773	0.165943	0	0	0.438754	0	0	0.0969108	0.187184	0	0	0.00265509	0	0.744753	1.43906	0	0.00464641	0.00531018	0.00331886	0	0.00464641	0.255552	0.100893	0.841664	4.30191	0	0
432	150403	4.3164	0	0.16888	0	0	0.0246006	0	0	0	0	0	0	0	0	4.6668	0	0.00132976	0	0	0	0	0	0.0950779	0.422199	0.870993	1.60569	0	0.0066488
433	150332	0.00266078	0.00399117	0.333262	0	0	0.0319293	0	1.53726	0	0	0	0	0	0	6.90605	0.00133039	1.80467	0.00133039	0.00332597	0.00332597	0	0	1.27784	0.00332597	2.01421	6.51026	0	0.131708
434	150201	0	0.0026631	0.0126497	0.00133155	0	0.240345	0	0	0	0	0	0	0	0	0.73901	2.17109	0.0952058	0.00599197	0	0.00732352	0	0.00998662	0.276962	0.190412	0.528625	2.60384	0	0.00399465
435	150028	0	0	0	0	0	0.826512	0	0	0	0	0	0	0	0	0.227291	0.414589	0.0979817	0	0	0.879836	0	0.0146639	0.103314	36.9658	1.81233	5.24769	0	0.0333271
436	149936	0.00533561	0.0220094	0.00200085	0	0	0.152065	0	0	0	0.00666951	0	0	0	0	2.1936	0.0693629	0.107379	0	0	0.963745	0.0180077	0.00200085	0.35215	0.00400171	0.586917	10.243	0	0.00333476
437	149884	0.657842	0	0.817299	0	0	0.723893	0	0	0	0.0113421	0	0	0	0	1.32903	1.93016	1.12554	0	0.00333591	0.00133436	0	0.0920712	0.324918	0.00200155	7.85741	5.74311	0	0.00867337
438	148611	0	0.00538318	0.0995889	0	0	0.761047	0	0	0	0	0	0	0	0	0.999253	0	1.31686	0.0518131	0.0013458	0.00538318	0	0.0551776	0.292038	0.296075	2.31342	4.0421	0	0.00740187
439	147474	0.244111	0	0	0	0	1.06324	0	0	0.834723	0.03187	0	0	0	0	1.22123	0.0786579	1.20225	0.110528	0.00542469	0	0	0.826586	0.351248	5.45995	0.832011	7.08599	0	0.0183083
440	147268	0	0.0753728	0	0	0	0	0	0.231551	0	0	0	0	0	0	17.7961	0	0.264144	0	0	3.51129	0	0.00882744	0	0.019692	1.98957	5.09276	0	0.0108645
441	146996	0	0.00816349	0	0	0	0.79594	0	0	0	0	0	0	0.00136058	0	4.86068	0.0435386	0	0	0	0	0	0	0.453074	0.0129255	0.717707	2.44292	0	0.00136058
442	146826	0	0	0	0	0	0.146432	0	0	0	0	0	0	0	0	2.99266	1.4936	0.0442701	0.00136216	0	0.0115783	0	0.00476755	0.0367782	0.0286053	4.29147	4.44131	0	0.00817294
443	146701	0.00477161	0.00681659	0.192909	0	0	0.114519	0	0.00136332	0	0	0	0	0	0	0.612811	1.60599	0.0163598	0	0	0.552825	0	0.00340829	0.713015	0.00681659	2.12132	7.12606	0	0.00613493
444	146668	0.0293179	0.00272725	0	0	0	0.155453	0	0	0	0	0	0	0	0	0.196362	0.347724	0.0054545	0	0	11.7101	0	0.112499	0	0	1.5143	7.5163	0	0.15068
445	146074	0	0.00273834	0.491532	0	0	0	0	0	0	0	0	0	0.00205375	0	0.933089	0	0.0123225	0	0	0	0	0.00410751	0.194422	0	8.2732	1.40203	0	0.072566
446	146029	0	0.00547836	0.00342398	0	0	0.29994	0	0	0	0	0	0.00890234	0	0	0.373214	0.167775	0.0123263	0	0	0.00273918	0	0.00342398	0.0212287	28.7313	1.43739	6.88904	0.00890234	0
447	145862	0	0.00205674	0	1.32317	0	0.270804	0	0	0.649244	0	0	0	0	0	2.1253	0.430544	0	0	0	0.00754138	0	0.00137116	0.652672	0	2.41187	8.24341	0	0
448	144861	0.0317546	0	0.118735	2.2456	0	0	0	0	0	0.00138063	0	0	0	0	0.193289	0.191218	0.286482	0	0	0.00759349	0	0	0.0193289	0.0220901	3.81883	2.86551	0	0.00138063
449	144142	6.8599	0	0.00763136	0	0	0	0	0	0	0	0	0	0.00277504	0	1.41041	0.206741	0.0138752	0.00555008	0	0.00138752	0	0.00138752	0.14569	0.0242816	4.99993	4.3582	0	0
450	144058	2.85579	0.00138833	0	0	0	0.114537	0	0	0	0.00416499	0	0	0	0	0.638632	0.897555	1.06971	0.00347082	0	0.00485915	0	0	0.233239	0.0340141	1.34529	3.79847	0	0.0194366
451	143372	0.0111598	0.00767235	0.39129	0	0	0.158329	0	1.50448	0	0.024412	0	0	0	0	0.166699	0	0.1109	0.00139497	0	0.0334793	0	0.0118573	0.161119	6.29412	1.80579	7.08018	0	0.0048824
452	142838	0	0	0	0	0	0.322043	0	0	0	0	0	0	0	0	1.42049	0.0322043	0.182724	0	0	0.00560075	0	0.00630084	0.354948	0.0133018	0.863916	8.64966	0	0.0343046
453	142717	0	0	0	0	0	0.0588577	0	0.00910894	0	0.0105103	0	0	0	0	2.05021	2.71937	0.2039	0	0	0.011211	0	0.00630619	0.056055	0	0.161859	6.22841	0	0
454	142514	0	0	0	0	0	0.157879	0	0	0	0	0	0	0	0	0.0392944	0.0715719	0.220329	0	0	0	0	0.0126303	0.0470129	71.2351	0.931838	1.20971	0	0.0203489
455	142446	0.129874	0.0133384	0.0308889	0	0	0.325737	0	0	0	0	0	0	0	0	0.769414	0.263258	0.245005	0	0	1.1127	0	0	0.0982829	0.26747	0.068096	10.8364	0	0.00280808
456	142167	0	0.00351699	0.0203985	0	0	0.0745602	0	0	0	0.00844078	0	0	0	0	0.817349	0.245486	0.00211019	0	0	0	0	0	0.220164	0	1.31676	1.2626	0	0
457	142139	0	0	0	0	0	0.028845	0	0	0	0.00211061	0	0	0.00562829	0	1.18827	0.900527	0	0	0.00281415	0	0	0.00140707	0.283525	60.3733	0.450967	2.26046	0	0.0211061
458	141816	0	0	0	0	0	0	0	0	0	0	0	0	0	0	7.18537	0	1.75932	0	0	3.1555	0	0.0141028	0.216478	0.189682	1.87567	6.30253	0	0.00282056
459	141440	0.750848	0.00707014	0.202206	0	0	0.950226	0	0.736708	0	0	0	0	0	0	0.11595	0.116657	3.22822	0.00636312	0.00353507	0.00636312	0	0.465215	0.0487839	0.0205034	4.15088	5.46663	0	0.0600962
460	141332	0.0247644	0.0091982	0	0	0	0.0318399	0	0	0	0	0	0	0	0	1.09883	0	0.00990575	0	0	0	0	0.0212266	0.145049	0	3.79178	4.31183	0	0.00353777
461	141082	0	0	0	0	0	0.073716	0	0	0	0	0	0	0	0	1.24679	0.393388	0.0942714	0	0	0.0680455	0	0.021973	0.135382	0.0191378	2.35608	6.31973	0	0.0857657
462	140084	0.980126	0.00642472	0	0	0	0	0	0	0	0	0	0	0	0	0.703863	0.294823	0.00356929	0.00142771	0	0	0	0.0107079	0.094943	0	1.13432	1.38417	0	0
463	140069	0.00142787	0	0	0	0	0.00571147	0	0.0478336	0	0	0	0	0.995224	0	0.00356967	0.00142787	0.0221319	0.767479	0.00499754	0.00713934	1.92334	0	0	3.49256	0.021418	0.0178483	0	8.71356
464	139676	0	0	2.25522	0	0	0.350812	0	0	0	0.0257739	0	0	0	0	1.5851	0.219794	0	0	0	0.00644348	0.00429566	0.012171	0.116699	0.633609	3.56325	0.798992	0	0.278502
465	139555	0.0136147	0	0.00286625	0	0	0.0365447	0	0	0	0	0	0	0.00716563	0	0.236466	0.0422772	0	0.0537423	0	0.133281	0	0.0243632	0.0551754	0.332485	3.72255	1.57501	0	0.176275
466	139303	0	0	0	1.75732	0	0.081836	0	0	0.0488145	0	0	0	0	0	0.0524038	0.00646074	0	0	0.0114858	0.050968	0	0.0201001	0.00574288	44.4987	5.31719	3.02075	0	0.00430716
467	138362	0.00433645	0.00144548	0	0	0	0.15033	0	0	0	0	0	0	0	0	0.310056	0.0108411	0.215377	0	0	0	0	0.00144548	0.0383053	0.0274642	1.45416	14.9232	0	0.0144548
468	138225	0.40586	0	0	1.20311	0	0.158437	0	0	1.72834	0.00506421	0	0	0	0	0.421776	0.130946	0.0151926	0.00289383	0.026768	0.0217037	0	0.00144692	0.249593	0.0557063	3.92476	4.60843	0	0.0607705
469	138185	0	0	0	0	0	0	0	0	0	0	0	0	0	0	0	0	7.99797	0	0	34.9445	0.023881	2.99526	0	0.02171	0	0	0	13.4139
470	138080	0	0.00217265	0.149189	0	0	1.10009	0	0	0	0	0	0	0	0	0.636587	0.0550406	0.193366	0	0	0	0	0.00289687	0.0760429	25.99	3.47769	4.12732	0	0.00289687
471	137959	0	0.0398669	10.9822	0.00144971	0	0	0	0	0	0	0	0	0	0	4.82825	0	0.144971	0	0	0.0413166	0	0.00217456	0	0.0224704	0.844454	1.67079	0	0.00144971
472	137812	0	0.00798189	0	0	0	0	0	0.992657	0	0	0	0	0.00217688	0	1.92799	0	0	0	0	0.00435376	0	0	0	0.0108844	2.44609	10.2466	0	0
473	137545	0	0	0	0	0	0.369334	0	0.0181759	0	0	0	0	0	0	2.24581	0.0261733	0.34316	0.00799738	0	0.0610709	0	0.122869	0.13232	0.0508924	4.33385	8.72951	0	0
474	137247	0.172681	0.022587	0	0	0	3.06601	0	0	0	0.0109292	0	0	0	0	2.99096	0.0306018	0.424782	0	0	0.0349734	0	0.0240442	0.19454	0.00801475	3.7917	17.9508	0	0
475	136958	0.00219045	0	0.0102221	0	0	0.00365075	0	0	0	0	0	0	0	0	0.0255553	0.00949196	0	13.1259	0	0.0226347	0	0.0204442	0.00219045	7.23287	0.137999	0.0759357	0	0.0029206
476	136913	3.27069	0	0	0.00365195	0	0.0701175	0	0	0	0	0	0	0	0	1.50314	0.00219117	0.00146078	0.00438235	0.0153382	0	0.0109559	0.0438234	0.388568	1.88295	0.95389	6.45373	0	0.0401715
477	136752	0	0.00950626	0.931613	0	0	0	0	0	0	0	0	0	0	0	0	0	1.61095	0	0	0.0606938	0	0.0307125	0.0745876	0.00511876	1.8859	3.4749	0	0.267638
478	136293	0.0234788	0	0.183428	1.52833	0	0.0146743	0	0.0110057	0	0.146743	0	0	0	0	0.0337508	0.502594	0.00807085	0.00513599	0	0.02568	0	0.00586971	0.00733713	0.0183428	1.00739	1.04848	0	0.0337508
479	135904	1.98007	0.0139805	0	0	0	0.690193	0	0	0	0	0	0	0.00294325	0	0.10375	0	0	0	0	0	0.00147163	0.00588651	0	0.0132446	2.89616	3.54221	0	0
480	135704	0	0.0110535	0.146643	0	0	0.207068	0	0.422979	0	0	0	0	0	0	4.94459	0	1.57622	0	0	0.00736898	0	0.00515829	0.0987443	0.0184224	2.10458	11.7801	0	0.00442139
481	135699	2.58219	0	0.23729	0.185705	0	0.0515848	0	0	2.13856	0.0663233	0	0	0	0	4.15331	0.573328	1.43258	0	0	0.00147385	0	0.158439	0.15328	0.00147385	1.06928	2.27268	0	0.0117908
482	135336	0	0	0.534226	0	0	0.244576	0	0	0	0	0	0	0	0	0.441124	0	1.4283	0	0	0.0347284	0	0.0583732	0.18177	0.00517231	0.354673	2.30168	0	0.00665011
483	135233	0	0.00739465	8.3981	0	0	0.385261	0	0	0.00295786	0	0	0	0	0	1.12842	0.422974	0.428889	5.63028	0	2.93641	0	0	0.167858	3.60341	0.581219	1.29037	0	0.00221839
484	135032	0.159222	0	0.626518	0	0	0.168108	0	0	0	0	0	0	0	0	1.02568	0.00370283	0.227354	0.022217	0	0	0	7.27457	0	0.886457	3.59174	2.06988	0	0.00666509
485	134954	0	0.00148199	0	0	0	0.0711353	0	0.262312	0	0	0	0	0	0	0.136343	0.151904	0.33567	0	0	0.00740993	0	0.00592795	0.00889192	0	4.40224	2.89877	0	0.00740993
486	134671	2.08211	0	0.872497	0	0	0.0690572	0	0.164846	0	0	0	0	0	0	0.395779	1.18363	0.0029702	0	0	0	0	0	0.425481	0.0245042	0.391324	5.59734	0	0
487	134402	0.180801	0.00446422	0.0186009	0	0	0.738084	0	0	0	0	0	0	0	0	4.63088	1.58852	0.408476	0	0	0.0587789	0	0.00148807	0.389131	0.00669633	0.31696	5.79232	0	0
488	133426	0	0	1.48996	0	0	0	0	0.537377	0	0	0	0	0.00449688	0	0.0427203	0	1.03128	0	0	0	0.00299792	0.0202359	0	0.00224844	2.03034	5.28158	0	0.00224844
489	133015	0	0	0.950269	0	0	0.0218021	0	0	0	0	0	0	0	0	0.0375897	0.0571364	0.639026	0.0375897	0	0.244333	2.26741	0.00601436	0.00526256	0.112769	0.205992	7.6668	0	0.00150359
490	132698	0	0.0557657	0.0617945	0	0	0.518471	0	0.737012	0	0	0	0	0	0	0	1.08668	0.498877	0.00226077	0.00301436	0.0361724	0	0.00678232	0	9.9165	0.923902	8.33848	0	0.0286365
491	132604	0.00226238	0	0.00226238	0	0	0	0	0	0.0746584	0	0	0	0.00452475	0	4.13638	0	0	0	0	0.0173449	0	0	0.766945	0.00150825	2.69298	6.60689	0	0.0128201
492	132523	0	0.00150917	0	0	0	1.65858	0	0	0.0415022	0	0	0	0	0	0.618761	0.944742	1.43522	0	0	0	0	0.00301834	0.276178	0.00679127	1.58614	5.16514	0	0
493	131472	0	0	0	0	0	0.32022	0	0	0.99717	0.00456371	0	0	0	0	1.36911	0.202324	0.116375	0	0	0.00228186	0	0	0.083668	5.69627	0.752251	7.61075	0	0
494	131425	0.00532623	0	0.0836979	0	0	0.00228267	0	2.71942	0	0	0	0	0	0	0.671866	0.847632	6.10386	0	0.00152178	0.0502188	0.00304356	0.0106525	0.362184	0.035001	4.53338	10.1579	0	0.00456534
495	130941	0.0015274	0.0015274	0	0	0	0	0	0	0	0	0	0	0	0	2.27354	0	0.0015274	0	0	0.0183289	0	0.0855347	0.29708	0.00458222	0.507099	6.43725	0	0
496	130749	0.00917789	0	0.0596563	0	0	0.00688342	0.0221799	0	0	0.00764824	0	0	0	0	0.159848	0.0535377	0.0718935	0	0	0.00152965	0	0	0.00535377	18.3573	2.86733	2.11091	0	0
497	130747	0.854322	0	0	0	0	0.227921	0	0.360238	0.39848	0.00994287	0	0	0.00305934	0	2.25015	0	0	0	0	0	0	0	0.123903	0	2.44671	4.17524	0	0.0275341
498	129972	0	0.0130797	0.0623211	0	0	0.716308	0	0	0.717078	0.0138491	0	0	0	0	1.53802	1.08408	0	0	0	0.250823	0	0.00615517	0.236974	2.66134	9.47358	5.08109	0	0.00153879
499	129838	0	0	0.0261865	0	0	0.140945	0	0.529121	0	0	0	0	0	0	1.01203	0.00385095	0.68701	0.00462114	0	0.0878017	0	0.107056	0.370462	0.459034	1.05131	6.59206	0	0.0315778
500	129725	0.276739	0	0.0747736	0	0	0.0716901	0	0	0.21507	0.0323762	0	0	0	0	1.12006	0.184236	0.55502	0	0	0.00616689	0	0.00385431	0.146464	0	3.95298	5.72288	0	0
501	128934	0.0271457	0.00232677	0	0	0	0.0953976	0	0	0	0	0	0	0	0	1.09901	0.266803	0.650721	0	0	0	0	0.0434331	0.2955	0	4.78927	3.69181	0	0.00155118
502	128417	0	0.010902	0	0	0	0.0140168	0	0	0.123037	0.0537312	0	0	0	0	0.343412	3.41076	0.790394	0	0	0.159636	0	0	0.0856584	0	0.20558	1.78948	0	0.00233614
503	128389	0	0	0	0	0.0288187	0	0	0	0	0	0	0	0	0	0	0	0	0.00389442	0.0288187	0	0	0	0	0	0	0	0	1.21895
504	128339	0	0.00155837	3.16038	0	0	1.59499	0	0	0	0	0	0	0	0	0.18155	0	0	0	0	0.0187005	0	0.00155837	0.30622	0.00389593	0.340504	5.35379	0	0
505	128051	0.514639	0	0.00937127	0	0	0.479496	0	0.00312376	0	0	0	0	0	0	0.809053	0.583361	0.0562276	0.00156188	0	0	0	0.123388	0.0913698	0.23272	0.805148	3.59154	0	0.0109331
506	127709	0.026623	0.0101794	0.0869163	0	0	0.356279	0	0	0	0	0	0	0	0	1.16671	0.307731	1.24972	0.125285	0	0.00469818	0.0375854	0	0.18088	5.37472	2.17369	3.96448	0	0.00156606
507	127583	0	0.00156761	0.051731	0	0	0.141085	0	0	0	0	0	0	0	0	0.670152	0.106597	0.458525	0.00862184	0	0.00862184	0	0.00235141	0.159112	0.282953	2.6908	4.41987	0	0.00470282
508	127273	0	0.0141428	0	0	0	0.1595	0	0.182285	0	0.0447856	0	0	0	0	1.22178	0.0801427	0.102928	0	0	0	0	0	0.331571	0	1.3695	2.1285	0	0
509	126290	0	0.00158366	0.0348404	0	0	1.04759	0	0.00158366	0.165492	0.0237549	0	0	0	0	2.07538	0.00237549	0.949402	0	0	0.537651	0	0.0221712	0.119566	0.0863093	7.5295	8.88273	0	0.0055428
510	125517	0	0.00717034	0	0	0	0.520248	0	0.317885	0	0	0	0	0	0	0.524232	0	1.22613	0	0	0	0	0	0.0637364	0	1.71371	8.71675	0	0
511	125137	13.9911	0	0	0	0	0	0	0	2.57877	0.0583361	0	0	0	0	2.6483	0.350016	0	0	0.0031965	0	0	0.00159825	0.479474	0.0103886	0.926185	3.59046	0	0.00479475
512	124687	0.0128321	0	0.0200502	0	0	1.00893	0	0	0	0	0	0	0	0	2.42688	0.361706	0.18767	0	0	0.0866169	0	0.00160402	0.372132	0.0136341	1.48051	4.94679	0	0.00481205
513	124254	0	0	0	0	0	0.0209249	0	0.00160961	0	0	0	0	0	0	0.0434594	0	0.0362161	0.00321921	0	0.0466786	0	0.154522	0	0.0563362	4.30892	1.58063	0	0.0273633
514	124101	0.351327	0	0.18211	0	0	0.0120869	0	0.00644636	0	0.0378724	0	0	0	0	2.79853	2.18209	0.00161159	0	0	0.0773563	0	0.00483477	0.446411	0.0145043	0.601123	2.88475	0	0.00644636
515	123202	0	0.0032467	0.874174	0	0	0	0	0	0	0	0	0	0	0	16.391	0	0	0.00162335	0	0.0917193	0	0	0.0162335	0	3.83679	1.90825	0	0
516	122385	0.343179	0.00326837	0	0	0	0.758263	0	0	0.37096	0	0	0	0	0	1.03853	0	1.36618	0	0	0.0277812	0	0	0.0751726	3.30351	2.46681	6.55554	0	0.0277812
517	122304	0	0.0024529	0.772665	0	0	0.138998	0	0	0	0	0	0	0	0	1.48891	0	0.0547815	0.00327054	0.00735871	0.00327054	0	0.00327054	0	0.0138998	8.72335	9.30795	0	0.00981162
518	121630	0	0	0	0	0	0	0	0	0	0	0	0	0	0	0	0	23.6044	0	0	8.69029	0	0	0	0.0024665	0	0	0	56.9679
519	121576	0	0	0.0740278	0	0	0.270613	0	0	0	0	0	0	0	0	0.0411265	0.0106929	0.820063	0.00329012	0	0.0518194	0	0	0	0.078963	8.95818	6.98493	0	0.0172731
520	121524	0	0.0288009	0	0	0	0.0238636	0	0	0	0.0288009	0	0	0.0049373	0	2.02594	0.604819	0.0131661	0	0	1.27876	0	0.0205721	0.666535	0.0123432	1.23926	2.94592	0	0.00740594
521	121499	0	0	0	0.246093	0	1.07326	0	0.739101	1.36462	0	0	0	0.00411526	0	0.191771	0.0139919	0	0	0	0.0016461	0	0.00987662	0.016461	36.9369	2.57615	4.7416	0	0.00493831
522	121328	0.0478043	0	0.101378	0.440129	0	0.0568706	0	0	0	0.00164842	0	0	0.00412106	0	0.613214	0.751681	0.0280232	0	0	0.0354411	0	0.121983	0.0791244	54.9692	2.20147	2.46604	0	0.19369
523	121177	0.812035	0.0387862	3.31994	0	0	0	0	0.457182	0	0	0	0	0	0	6.69682	0	5.4507	0	0	0.00825239	0	0.135339	0	0.0148543	1.09344	11.9957	0	0
524	120806	0	0.00331109	0.397331	0	0	0.451964	0	0	0	0	0	0	0	0	1.07776	0	0.24916	0.00165555	0	0	0	0.069533	0.324487	0	1.18785	1.96265	0	0.330282
525	119461	0	0	0	0.827048	0	0.11803	0	0	0	0.0217644	0	0	0	0	0.300516	0.263684	0.0761755	0	0.0142306	0.377529	0	0.00251128	0.0385063	9.41479	1.80394	2.03414	0	0
526	118884	0.00336462	0	0.0260758	0.00252347	0	0.0563575	0	0.0504694	0	0.00588809	0	0	0	0	1.30463	0.386932	0.0942095	0	0	0.00588809	0	0.0462636	0.0900037	0.0126173	4.63477	7.37862	0	0.00504694
527	118843	0	0	6.62639	0	0	0	0	0.0294506	0	0	0	0	0	0	0	0	0.19185	0	0	0.631085	0	0.0555355	0	0.0833032	8.4843	2.9417	0	0.442601
528	118761	0	0	0	0	0	0.893391	0	0	1.27146	0	0	0	0	0	1.43481	0.468167	0.00168406	0	0	0.0900969	0	0.0109464	0.289657	0.00252608	1.50302	8.97348	0	0.00421014
529	118744	0.0016843	0	0	0	0	0	0	1.49229	0.234117	0	0	0	0	0	1.09311	0.519605	0.277067	0.0858991	0.0656875	0.41181	0	0.0134744	0.0395809	1.15627	1.86704	8.50317	0	0.00252644
530	118736	0.124646	0.00168441	14.1827	0	0	0.0277928	0	0	0	0	0	0	0.00757984	0	1.27257	1.53955	0.101907	0	0	3.91036	0.0126331	0	0.159177	4.79214	0.295614	1.11845	0	0.0101065
531	118344	0	0	0.0211249	0.0557696	0	0.152099	0	0	0	0.00760495	0	0	0	0	0.129284	0.0760495	0.254343	0	0.00422497	0	0	0.00253498	0.00844994	18.1851	6.558	4.3644	0	0.00506997
532	118279	0	0	0.0262092	0	0	1.48209	0	0	0	0	0	0	0	0	1.66048	0.760067	0.00930004	0	0	0	0	0.00422729	0.0828549	23.7895	1.57932	7.37494	0	0
533	118010	0	0	0.577917	0	0	0.0635539	0	0	0	0	0	0	0.00254216	0	1.56004	0.27879	0.180493	0	0	0.00254216	0	0.00338954	0.182188	0	0.109313	1.62359	0	0.0466062
534	117841	0.227425	0	0.122199	0	0	0.252035	0	0	0	0	0	0	0	0	0.62457	0.106924	0.424301	0	0	0	0	0.0033944	0.0941947	0.0033944	0.731494	7.54746	0	0.0033944
535	117674	0.0552374	0	0	0	0	0.183558	0	0	0	0	0	0	0	0	0.288084	0	0.0747829	0.00509883	0	0.0951782	0	0	0.0195455	35.6757	1.46167	8.95525	0	0.00424903
536	116639	0	0	0.189474	0	0	0.514408	0	0	0	0.00771612	0	0	0	0	0.450964	0.156894	0.454393	0	0	0	0	0.129459	0.022291	0	2.18538	6.36837	0	0.00771612
537	116618	0.69972	0	0	0	0	0	0	0	0	0	0	0	0	0	4.8989	1.84191	0.00857501	0	0	0.179218	0	0.02401	0.162068	0.049735	2.51934	3.59207	0	0
538	116341	26.7051	0.0060168	1.74573	0	0	0.0661848	0	0	0.00859542	0	0	0	0	0	0.61887	0	0.107443	0.0120336	0	10.6497	0	0.00171908	0.18738	4.36304	0.422895	2.31303	0	0
539	116291	0.0834114	0	0.761882	0	0	0.0249374	0	0.208099	0	0	0	0	0	0	0.726625	0	0.39126	0	0	0.0163383	0	0	0	0.00257974	5.74421	3.88336	0	0.174562
540	116176	0	0	0	0	0	0.0120507	0	0	0	0	0	0	0	0	0.00172153	0	0	0.00602534	0	0.036152	0.0111899	89.874	0.00344305	1.28942	0.0559496	0.0318482	0	0
541	115897	0.165664	0.0112169	9.89068	0	0	2.3495	0	0	0.311483	0.00603985	0	0	0.00258851	0	2.18556	0.00258851	0.00862835	0.00172567	0	9.99508	0	0.0569471	0.200178	0.238142	0.673011	9.73796	0	0.00862835
542	115890	25.6588	0.0759341	8.8584	0	0	0.190698	0	0.00258866	0	0	0	0	0	0	5.80551	0.0293382	0.232117	0.00345155	0	0.0837001	0.00172577	0.00172577	0.00776599	0.461645	0.0871516	2.02951	0	0.00172577
543	115866	0	0.0293442	0	0	0	0.201957	0	0	0	0	0	0	0	0	3.68961	1.86595	0	0.00172613	0	0.0241658	0	0	0.251152	1.76238	0.988211	6.0872	0	0
544	115444	0	0	0	0	0	0.0363813	0	0	0	0	0	0	0	0	1.50636	0	0.0961505	0.00346488	0	0.0138595	0	0.00606355	0.110876	0.0762274	5.59059	1.63716	0	0.015592
545	115398	0	0	0	0	0	0	0	0	0	0	0	0	0	0	0	0	0	0	0	0	0	0	0	0	0	0	0	0
546	114730	8.72832	0	0	0	0	0.042709	0	0	0	0.00610128	0	0	0	0	3.42543	0.641506	0.00174322	0.00174322	0	0.00174322	0	0.0531683	0.380894	0.00174322	0.699033	4.64743	0	0
547	114151	0	0	2.79279	0	0	1.66534	0	0.917206	0	0	0	0	0.00788429	0	0.0998677	0	7.37094	0.00788429	0	2.14365	0	0.0113884	0.517735	0.0227768	1.97808	6.68763	0	0.327636
548	113752	0	0.00175821	0.728778	0	0	0.390323	0	0	0	0	0	0	0	0	0.551199	0	0	0	0	0	0	0.00351642	0.0659329	0.00439553	3.59906	4.63904	0	0.00527463
549	113306	0	0.00441283	0	0	0	0.486294	0	0.862267	0	0	0	0	0	0	1.11645	0.379503	0.375973	0.00441283	0	0.0185339	0	0.00882566	0.197695	0.142976	1.7466	5.8823	0	0.00617796
550	113142	0	0	0	0	0	0	0	0.0150254	0	0	0	0	0	0	0	0	0	0	0	0	0	0	0	0.00176769	1.43183	1.53612	0	0
551	112646	0	0.00177547	0	0.379064	0	1.14252	0	0.00177547	0	0.0630293	0	0	0	0	2.04002	0.523765	0.355982	0	0.0568152	0.255668	0	0.0159793	0.136711	9.18097	2.2513	1.629	0	0.0301831
552	112410	0.0035584	0	0	1.60929	0	0	0	0	0	0	0	0	0	0	0.610266	1.62619	0.0427008	0	0	0.0240192	0	0	0.0969665	8.10515	0.821991	3.18655	0	0.0106752
553	111405	0	0	0.486513	0	0	0.388672	0	0	0	0	0	0	0	0	0.0789911	0	0.0807863	0	0	0.136439	0	0.0170549	0.014362	5.61465	7.46914	4.10933	0	0.0134644
554	110960	0	0	0	0	0	0.0252343	0	0.680425	0	0	0	0	0	0	2.03226	2.18457	0.0144196	0	0	0	0	0.0459625	0.174838	0	3.2318	3.91492	0	0.129776
555	110751	0	0.0776517	0	0	0	0	0	0	0	0	0	0	0	0	2.58147	0	0	0	0	0.419861	0.0171556	0	0.799993	0.098419	0.0325054	7.90331	0	0
556	110479	0	0.0018103	0	0	0	0.383783	0	0.872564	0	0	0	0	0	0	1.16131	1.75327	0.305035	0	0	5.37206	0	0	0.631794	0.0579296	2.6711	3.8315	0	0.0561193
557	110229	0.00272161	0.00453601	0.720319	0	0	0.0145152	0	0.510755	0	0	0	0	0.00635042	0	0.59331	0.893594	0.0326593	0	0	0.0163296	0	0	0.098885	0.0244945	15.7082	10.9862	0	0.219543
558	109908	0	0.00636896	0	0	0	1.97984	0	0.105543	0	0	0	0	0	0	0.36849	0	0.189249	0	0	2.09812	0	0	0	1.03177	0.91895	1.72508	0	0.156495
559	109768	7.13049	0.00364405	0	0	0	0.0619488	0	0	0	0	0	0	0	0	0.286969	0	0.00911012	0.0109321	0	0	0.0136652	0.00182202	0	0.204067	1.79925	1.37654	0	0.0191313
560	109752	0	0	0.0118449	0	0	0.0510241	0	0	0.174029	0	0	0	0	0	1.25374	1.08153	0.0227786	0	0	0.012756	0	0	0.147606	0	3.80403	2.85188	0	0
561	109593	0.0319363	0	0	0	0	0.239979	0	0	0	0	0	0	0	0	1.4563	0	0.00638727	0.00182493	0	0.00729974	0	0.0328488	0.068435	0	0.192531	7.02782	0	0
562	109321	0.00365895	0.0137211	3.6251	0	0	0.174715	0	0.462857	0	0	0	0	0	0	0.704348	0.00457369	0.918396	0	0	0.0137211	0	0.0603727	0.642146	0.220452	1.77916	1.48096	0	0.0338453
563	108720	0	0	0.0469095	0	0	0.0763429	0	0	0	0	0	0	0	0	1.33186	0.915195	0	0	0	0	0	0.0119573	0.519684	0.0588668	1.79268	0.998896	0	0.0515085
564	108434	0.0046111	0	0.118966	0	0	0.164155	0	0	0	0	0	0	0	0	1.15093	0	0.666765	0.0285888	0	0.00276666	0.0046111	0.0368888	0.456499	1.19427	1.21733	3.57268	0	0.0119889
565	108350	0	0	0.157822	0	0.0766036	0	0	0	0	0	0	0	0	0	0	0	45.8154	0	0.0766036	12.9608	0.00646054	4.49931	0	0.00553761	0	0.00184587	0	0.706968
566	107887	0	0	0.926896	0	0	0.682195	0	0	0.534819	0.017611	0	0	0	0	1.44503	0.101032	0.00185379	0.0973241	0	0.0926896	0	22.5922	0.52555	0.400419	1.22906	3.98102	0	0.00185379
567	107648	0	0.0213659	0	0.0232238	0	0.144917	0	0	0.0473766	0	0	0	0	0	0.167212	0	0.147704	0	0	0	0	0	0.308413	7.49387	5.25416	9.07773	0	0.00928954
568	106719	0	0.00749632	0	0	0	0.523806	0	0	0	0	0	0	0.00655928	0	1.04667	0	0.0749632	0	0	0.542546	0	0	0.278301	0.00749632	1.13382	4.01428	0	0.0196778
569	106681	1.53917	0.0121859	0.33558	0	0	1.60385	0	0.263402	0.00187475	0	0	0	0	0	2.02004	0	0.311208	0	0	0.00187475	0	0	0.0112485	0.455564	1.03861	3.12614	0	0
570	106591	0.358379	0	0.00656716	0	0	0.0197015	0	0.171684	0.0478464	0	0	0	0	0	0.18388	0.369637	1.11454	0	0	0.00469083	0	0.0422174	0	32.7148	0.526311	3.60818	0	0.00375266
571	106533	0.270339	0	0	0.397999	0	0.066646	0.239362	0	0	0	0	0	0.00281603	0	0.28348	0.00844809	0.586673	0	0	0	0	0.0872969	0	31.853	0.597937	1.96465	0	0.120151
572	106124	0.0310957	0	0.473974	0	0	0.577626	0	0	0	0	0	0	0.00659606	0	0.962082	1.58494	0.822623	0.2874	0	2.2992	0	0.0141344	0.123441	5.43044	1.20519	6.07497	0	0.00282688
573	105659	0.13818	0	0.263111	0	0	0.344504	0	0	0	0	0	0	0.00567865	0	1.95535	1.54932	0.139127	0.0416434	0	0	0	0.0227146	0.293397	0.145752	6.73677	5.71177	0	0.0482685
574	105465	0.132745	0	0	0	0	0	0	0	0.00474091	0	0	0	0	0	0.418148	0	0	0	0	0	0	0	0.00663727	16.7335	1.63656	1.13213	0	0
575	105340	0	0.00189861	0	0	0	0.878109	0	1.35656	0	0	0	0	0.00474653	0	0.42434	0.291437	1.1629	0	0	0.0218341	0	0.0265806	0.0626543	5.73666	13.9254	11.7743	0	0.173723
576	105325	0	0	0.294327	3.61358	0	0.406361	0	0	0.329456	0.0208877	0	0	0	0	2.39734	0.108236	0.0588654	0.00474721	0.0208877	0.39117	0	0.00189888	0.15286	0.0189888	1.1023	8.20128	0	0.0066461
577	105140	0.987255	0	0	0.801788	0	0.0542134	0	0	0	0	0	0	0	0	1.13753	0.237778	0.0104622	0.00190223	0	0.02568	0	0.54689	0.152178	11.0833	1.60833	5.0447	0	0.00190223
578	104961	0.967979	0.00381094	0	0	0	0	0	0	0	0	0	0	0	0	1.94834	0	0.0028582	0	0	0.0962262	0	0	0.29249	0	2.00265	6.75394	0	0.00190547
579	104608	0.167291	0	0	0	0	0.352745	0.555407	0	0.180675	0.0325023	0	0	0	0	0.152952	0.019119	0	0	0.0229428	0	0	0	0.113758	6.68687	0.698799	2.99499	0	0.0172071
580	104596	0	0	0.166354	0	0	0.0755287	0	0	0	0	0	0	0.0047803	0	0.144365	0.452216	0.00860454	0.015297	0	0.00860454	0	0.0994302	0.0382424	0.889135	0.955103	10.8589	0	0
581	104512	0.183711	0	0.00287048	0	0	0.0631506	0	0	0.13587	0.0172229	0	0	0	0	2.83221	0.0153092	0.481284	0.0411436	0	0.00191366	0	0.25643	0.137783	0.155963	1.37975	2.32509	0	0.0191366
582	104433	0	0.00287266	7.87203	0	0	0.00574531	0	0.00383021	0	0	0	0	0	0	0.127354	0.148421	0.130227	0	0	0.00478776	0	0.00287266	0	0	0.385893	1.16055	0	0
583	103781	0	0	0.00867211	0	0	0.173442	0	0	0	0	0	0	0	0	2.90227	0.223548	0.345921	0	0	0.00674497	0	0	0.193677	0	0.788198	1.80669	0	0.00674497
584	103595	0.0666055	0	0.116801	0	0	0.158309	0	0	0	0.00579178	0	0	0	0	1.33983	0.250012	0	0.0801197	0.00386119	0.769342	0	0.00482649	0.463343	5.19909	1.16029	5.29852	0	0
585	103401	0	0	0.2911	0	0	0.202126	0	0	0.0203093	0.0154737	0	0	0.00290133	0	2.05801	0.417791	0.599607	0	0	0.0541581	0	0.00193422	0.28433	0.0183751	1.21566	10.4864	0	0.0241777
586	103262	0	0	0	0	0	0	0	0	0	0	0	0	0	0	0	0	0	0	0	0	0	0	0	0	0	0	0	0
587	102976	0.144694	0	0	0	0	0.0806013	0	0	0	0	0	0	0	0	4.58651	0.840002	0	0.0233064	0	0.0029133	0.101966	0.0058266	0	0.289388	0.840973	3.21628	0	0
588	102725	0	0.00681431	0	0	0	0.415673	0	0	0	0	0	0	0	0	5.35215	0.366026	0.00194695	0.00486736	0	0.0983208	0	0.0681431	0.421514	0.0671696	3.70017	1.34631	0	0.00292042
589	102404	0	0	0	0	0	0.353502	0	0.321277	0	0	0	0	0	0	0.392563	0.607398	1.08199	0	0	0.0830046	0	0.0039061	0.191399	0.0117183	3.58482	2.24894	0	0.0234366
590	101933	0	0	0.155985	0	0	0	0	1.3607	0	0	0	0	0	0	0.17953	0.247221	6.34829	0.00196207	0	0	0	0	0.0618053	0	0.826033	2.45357	0	0
591	101888	0	0.0127591	0	0	0	0.0902952	0	0	0	0	0	0	0	0	1.11495	1.5468	0	0	0	0	0	0	0.124647	23.5288	1.36326	2.75302	0	0.00196294
592	101356	0.0266388	0	0	0	0	0.195351	0	0	0	0	0	0	0	0	0.195351	0	0.411421	0.00591973	0	0	0	0.0473578	0.0749832	55.1334	1.52038	3.35254	0	0.0661036
593	100799	0	0	2.42165	0	0	0.580363	0	0.00396829	0	0	0	0	0.0317463	0	0.0208335	0	30.9844	0.00496037	0	4.38596	0.00396829	14.2432	0.00198415	0.0188494	0.119049	1.48613	0	12.0229
594	100635	0	0	0	0	0	0.679684	0	0	2.677	0	0	0	0	0	1.18448	0	0	0	0	0	0	0	0.289164	1.00164	3.48288	3.61008	0	0
595	100291	0	0	0	0	0	0	0	0.0189449	0	0	0	0	0	0	0.967185	0.885423	0.134608	0	0	0.0019942	0	0.0348984	0.12364	0.00897389	4.08112	3.32133	0	0.140591
596	99820	0	0.0200361	0	0	0	6.52875	0	0.00500902	0	0	0	0	0	0	1.63494	1.48768	6.57383	0	0	0.00500902	0	0.0621118	0.208375	0	1.45462	13.3851	0	0.0781407
597	99517	0	0	0	0	0	0.0432087	0.557694	0	0.0170825	0	0	0	0	0	1.55049	0.626024	0	0	0	0.00703397	0	0.0522524	0.0572766	0.0231116	1.60877	5.85729	0	0.00200971
598	99203	0	0.00201607	0	0	0	0.212695	0	0	0.00201607	0	0	0	0	0	0.221767	0.47176	0	0	0	0	0	0	0.0141125	0.00705624	2.86181	5.01094	0	0
599	98832	0	0.00303545	0	0	0	0.0789218	0	0	0	0	0	0	0	0	0.310628	0.00708273	0.0161891	0	0	0.0131536	0	0.0748745	0.0374373	13.0363	0.586854	4.4692	0	0.0141655
600	98687	0	0	0.0901841	0	0	0.0243193	0	0.273592	0	0	0	0	0	0	0.0922107	0.0638382	0.403295	0	0	0	0	0.0841043	0.00506652	51.788	0.394176	1.61014	0	0.237113
601	98504	0.059896	0	4.14399	0	0	0.0213189	0	0.577642	0	0	0	0	0	0	1.11061	0	0	0	0	0.0568505	0	0	0.670024	13.2035	3.39073	2.14103	0	0.0954276
602	97850	0	0	0.947368	0	0	0.14512	0	0.961676	0	0.0132856	0	0	0	0	0.408789	0	0	0.0510986	0	0.036791	0	0	0.195197	0.171691	4.3301	7.32754	0	0
603	97093	0	0	0	0	0	0.531449	0	0	1.93732	0.00617964	0	0	0.00308982	0	1.57581	0.577797	0.0556168	0	0	0.0298683	0	0.00617964	0.17818	0.739497	0.405797	14.4686	0	0.00205988
604	96996	0.25465	0	0.473215	0	0	0.0216504	0	0	0	0	0	0	0	0	2.50938	0	0	0	0	0.0134026	0	0.0103097	0.0670131	0.00618582	0.365994	6.96936	0	0
605	95960	0.319925	0.00833681	0	0.0020842	0	0	0	0	0	0.010421	0	0	0	0	1.3589	0.0145894	0	0.00833681	0	0.211546	0	0	0.132347	0.10421	4.42163	5.71071	0	0.0020842
606	95861	1.29563	0	0	0	0	0.236801	0	0	0	0.0719792	0	0	0	0	1.84747	1.66491	3.98076	0.00417271	0.0135613	0	0	0.19716	0.231585	0.0281658	0.638424	2.05089	0	0.00938859
607	95073	0	0.00210365	0.944537	0	0	0.387071	0	0	0	0.0936123	0	0	0	0	2.92197	1.33161	0.00946641	0	0	0	0.0262956	0	0.319754	0.0336583	2.99875	1.7334	0	0.00736276
608	94799	0	0	0	0	0	0	0	0	0	0	0	0	0	0	0	0	0	0	0	0	0	0	0	0.0126584	0	0	0	0
609	94552	0	0.00211524	0	0	0	0	0	0	0	0	0	0	0	0	0	0	0.0846095	0	0	0	0	0.00211524	0	0.00951857	10.6196	8.65555	0	0.00740333
610	94319	0.0243853	0	0	0	0	0.326551	0	0	1.02206	0.0371081	0	0	0	0	1.28076	0.953148	0.876812	0	0	0.0943606	0	0.0106023	0.0466502	0	1.47266	4.10946	0	0
611	94173	0	0	0.10194	0	0	0.0435369	0	0	0.304758	0.0042475	0	0	0	0	0.793221	0	0.0987544	3.12191	0.0350419	0.210251	0	0	0.0488463	5.63856	0.353605	2.84264	0	0.00212375
612	93994	0	0.00319169	1.78841	0	0	1.63308	0	0	0.142562	0	0	0	0	0	0.609613	0	4.40028	0	0	1.65223	0	0	0.159585	21.7822	0.934102	2.75656	0	0.00319169
613	93803	1.34644	0.0106606	0	0	0	0	0	0	0.405104	0.0138588	0	0	0	0	0.472266	0	0	0	0	0	0	0	0	0	4.35167	2.71633	0	0.00213213
614	93427	0	0	0.322177	0	0	0	0	0.458112	0	0	0	0	0	0	0	0	3.47009	0	0	0.153061	0	1.9641	0	0.00535177	6.82244	2.32909	0	0.0171257
615	92987	0	0	0.0763548	5.67929	0	0.0720531	0	0	0.00967877	0	0	0	0	0	0.30757	0.0634497	0.0440922	0	0	0	0.020433	0.00860335	0	0.0526955	2.18955	10.8381	0	0.00215084
616	92789	0	0	0.0334091	0	0	0	0	0	0.223087	0	0	0	0	0	2.55526	0.918212	0.178901	0.00215543	0	0.00215543	0	0	0.32547	0	2.79559	9.72745	0	0
617	92581	0	0	0	0	0	0.15662	0	0	0	0	0	0	0	0	0.325121	0.0982923	0.0432054	0.00540068	0	0	0	0.105853	0.016202	1.54567	3.1864	5.00859	0	0.0172822
618	92310	0	0	0	0	0	0	0	0	0	0	0	0	0	0	0	0	50.6337	0	1.23714	13.0625	0	2.55769	0	0.00433322	0	0	0	6.64392
619	91374	0	0.00218881	0	0	0	0.121479	0	0	0	0	0	0	0	0	0.196993	0	0.0131328	0	0	0.00218881	0	0	0.00437761	3.6958	0.948848	7.01841	0	0.00218881
620	90352	0.00664069	0.00553391	0.0641934	0	0	1.13445	0	0	0	0	0	0	0	0	2.05862	1.37573	0.00221356	0.0309899	0	0.15827	0	0	0.159377	1.93244	2.45263	12.5398	0	0.00221356
621	90344	0.898787	0	0.0199238	0	0	0.0143894	2.00567	0	0	0.0442752	0	0	0	0	0.878863	0.00885504	0	0	0.0154963	0.00664128	0	0.00885504	0.303285	8.63809	1.7046	4.41645	0	0.00332064
622	90318	0.0121792	0	0.0321088	0	0	0.559135	0	2.04832	0	0	0	0	0.0155008	0	0.171616	0.0431808	2.05607	0.00885759	0	0.0022144	0	0.126221	0.174937	0.946655	1.26442	5.43635	0	0.022144
623	89702	0.16722	0	0	0	0	0.0234108	0	0	0	0	0	0	0	0	1.26419	0.160532	0	0.00780362	0.0144924	0.81938	0	0.011148	0.210698	8.71107	0.729081	2.66326	0	0
624	89552	0.205467	0.00446668	0.0156334	0	0	0.0558335	0	0	0.0826336	0.0156334	0	0	0	0	0.981553	0.0993836	0	0	0	0.0591835	0	0.00893336	0.152984	2.63646	2.14624	3.36564	0	0.00223334
625	88830	0	0	13.6305	0	0	1.78656	0	0	0	0	0	0	0.0348981	0	0	0	3.75099	0.56625	0.00337724	7.24868	8.4172	0	0	1.36891	0	2.95283	0	2.15243
626	88077	0	0	0.173712	0	0	0.263406	0	0	0.0556331	0.00567685	0	0	0	0	0.222533	0	2.07432	2.15153	0.021572	0.258864	0.00567685	0.0386026	0.0317904	11.9282	0.0953711	0.812925	0	0.0488209
627	87292	0.0630069	0	0	0	0	0.021766	0.0320763	0	0.274939	0	0	0	0	0	0.0274939	0.00458232	0.00687348	0	0	0.0171837	0	0.170691	0.0675892	10.6963	2.4103	1.00467	0	0.00343674
628	87288	0	0	0	0	0	0.0320777	0	0	0	0	0	0	0	0	0.0721749	0.12602	0	0	0.012602	1.88915	0	0.00572816	0.00572816	51.7425	1.12157	0.916506	0	0
629	86751	2.20747	0.0046109	0	0	0	0.0449563	0	0	0	0	0	0	0	0	19.6447	0.263974	0.0576362	0	0	0.00230545	0	0	0.257058	0	3.404	3.08123	0	0.00345817
630	86319	0	0	0.265295	0.925636	0	0.435594	0	0	2.24053	0	0	0	0	0	1.43769	2.04242	0.400839	0	0.0556077	0.0278038	0	0	0.509737	0.428643	0.757655	5.13328	0	0
631	86311	0	0.0046344	0	0	0	0	0	1.15628	0	0	0	0	0	0	3.81875	0	4.75953	0.0069516	0	0.0046344	0	0	0.974383	0.260685	2.36355	4.23121	0	0
632	85962	1.81825	0	0.773598	0	0	0.0907378	0	0	0	0	0	0	0	0	0.379237	0.0837579	0.00348991	0.015123	0	0.667737	0	0.026756	0.0290826	8.11172	3.71676	8.7434	0	0
633	85407	0.139333	0	0.289203	0	0	0.0889857	0.629925	0.264615	0.13582	0.017563	0	0	0	0	0.412144	1.75513	10.7989	0	0.00234173	0.0632267	0	0	0.0562015	0.00234173	2.53492	3.7936	0	0.00936691
634	85287	0.52294	0.050418	0	0	0	0.731647	0	0	0	0.0562806	0	0	0	0	1.20769	1.86078	0.757443	0	0	2.92073	0	0.235675	0.28023	4.03579	1.56179	5.91298	0	0.117251
635	85040	0.344544	0.00352775	3.68532	0	0	0.118768	0	0.383349	0.0787865	0.0070555	0	0	0	0	1.01482	0.14699	0.0364534	0.014111	0	2.41181	0	0.39158	0.383349	0.650282	0.91016	2.00376	0	0.0176388
636	84055	0	0	0	0	0	0.598418	0	1.27655	0	0	0	0	0	0	0.176075	0	0	0	0	0.0749509	0	0	0	37.9513	0.246267	3.91648	0	0.0178455
637	83741	0	0.00358247	0.475275	0	0	0	0	0	0	0	0	0	0	0	0.0692612	0	0.447809	0	0	0.00955327	0	0.00477663	0	0.0167182	5.16115	13.6528	0	0.0609021
638	83531	0	0.00359148	0.215489	0	0	0	0	0.532736	0	0	0	0	0	0	0.519568	0	0.191546	0	0	0	0	0	0	0.00478864	0.494427	2.6158	0	0.0347177
639	82152	0	0	0	0	0	0.518551	0	1.34628	0	0	0	0	0	0	7.59324	3.18434	1.25012	0	0	0.0206933	0	0	0.204499	0.0206933	1.82467	3.62986	0	0.0170416
640	81394	3.95729	0.0258004	0.00614296	0	0	0.203946	0	0	0	0	0	0	0	0	0.975502	0.0810871	0	0	0	0.16586	0.0196575	0.0245718	0.0454579	0	1.00867	5.84933	0	0
641	81306	0.0381276	0	0	0	0	1.22992	0	0.767471	0	0	0	0	0	0	0.0701055	0	2.11547	0	0	0.00614961	0	0.0885544	0	0.15743	7.71038	4.95412	0	0.00368976
642	81201	0.552949	0	0	0	0	0.274627	0	1.28939	0	0	0	0	0	0	0.383	0.438418	0.232756	0	0	0.00738907	0	0.0233987	0.0615756	0.0628071	4.56645	16.533	0	0.048029
643	81012	0	0	0.0703599	0	0	0	0	0	0	0	0	0	0	0	1.31339	0.523379	0	0	0	0	0	0	0.122204	0.0691256	0.709771	4.59808	0	0.00246877
644	80594	0	0	2.18379	0	0	0	0	0	0	0	0	0	0	0	0.67747	1.47406	1.14773	0	0	0.14145	0	0.00248157	0.274214	0.0657617	0.800308	4.79192	0	4.5326
645	80593	0	0	0.480191	3.36754	0	0.0732074	0	0	0	0	0	0	0.012408	0	0.529823	0.227067	0.430558	0.00620401	0	0.251883	0	0.00496321	0.0359833	0.0657625	3.0623	4.50535	0	0.358592
646	79550	0	0.0100566	0	0	0	0.0125707	0	0.0314268	0	0	0	0	0	0	0.19736	0	0.624764	0	0	0.00251414	0	0	0.00628536	0.0993086	3.54745	3.34381	0	0
647	78775	0	0	0	0	0	0.351634	0	0	0	0	0	0	0	0	0.476039	0.0507775	0	0	0	0	0	0	0.052047	34.1555	1.3418	12.1638	0	0.0330054
648	78324	0	0	0.0842654	0	0	0.504315	0	0	0.293652	0.00638374	0	0	0	0	1.10694	0.819672	0.132782	0.169807	0.0025535	0	0	0.10597	0.257903	0.501762	5.89091	13.9791	0	0
649	78239	0	0	0	0	0	0	0	0	0	0	0	0	0	0	0	0	51.0845	0	0.0153376	1.09536	0	0.0498473	0	0	0	0	0.0038344	0.976495
650	78044	0.0128133	0.0166573	0.303675	0	0	0	0	0	0	0	0	0	0	0	2.76254	1.51837	0.0474092	0	0	0	0	0.103788	0.157603	0	2.086	1.86305	0	0
651	77713	0	0	0	0	0	0.32813	0	0	0.0321697	0	0	0	0	0	1.43348	0.558465	1.06289	0	0	0	0	0	0.0579054	0	4.58868	9.00493	0	0.00386036
652	77348	0.261157	0	0	0	0	0.0181	0	0	0	0.00775715	0	0	0.0206857	0	0.139629	0.241764	0.0181	0	0.00775715	0	0	0.420179	0.0155143	0.00258572	2.95547	4.62068	0	0
653	77003	0	0	0	0	0	0	0	0	0	0.0116879	0	0	0	0	0.0922042	0	0	0	0	1.10645	0	0	0	36.9077	1.22463	0.283106	0	0.00389595
654	76974	0.124717	0.0324785	1.49141	0	0	0.293606	0	0	0.114324	0	0	0	0	0	0.242939	0.0220854	0.0519656	4.59246	0	2.92047	0.750903	0.0064957	0.0246837	17.0382	0.507964	1.32252	0	0.00519656
655	76833	0.564861	0.0637747	0.214751	0	0	0	0	0	0	0	0	0	0	0	2.62908	0	0	0	0	0.00650762	0	0	0.605209	0.0052061	1.023	2.84904	0	0.00260305
656	76786	0.199255	0	0.0143255	2.3572	0	0.395906	0	0	0.126325	0.0143255	0	0	0.00390696	0	1.56409	0.0403719	0.372464	0	0	0.0247441	0	0.537858	0.0156278	8.72685	0.86995	8.32053	0	0.00911625
657	76719	0.985414	0	0.155112	0	0	0	0	0	0.0195519	0.0260692	0	0	0	0	0.123829	0.0351934	0.215071	0	0	0	0.0560487	0	0	13.4882	0.913724	3.69661	0	0
658	76431	0.0143921	0	1.3594	0	0	0.0431762	0.290458	0.00392511	0	0	0	0	0	0	0.853057	0.813806	0.00261674	0	0	0.0196255	0	0.00785022	0.13607	0.314009	8.65617	6.93305	0	0.00785022
659	76429	1.49812	0	0	0	0	0.0536446	0	0	0.074579	0.0235513	0	0	0	0	1.18803	0.197569	0	0	0.0170093	0.013084	0	0	0.18841	0	1.30317	3.60858	0	0
660	75866	0.0105449	0	1.06108	0	0	0.00263623	0	1.50133	0	0	0	0	0.00395434	0	0.486384	1.73596	0.6986	0.172673	0	0.723644	0.023726	0	0	0.37698	4.1257	9.66704	0	0
661	75499	0	0.00397356	0.117882	0	0	0	0	0	0	0	0	0	0	0	0.0145697	0	0	0.160267	0	0.00397356	0	0.00264904	0	26.195	0.125829	1.91526	0	0
662	75482	0.00794892	0	0	0	0	0.0847884	0.425267	0	0.423942	0	0	0	0	0	0.589545	0.0556424	0.00397446	0	0	0.129832	0	0.0357701	0.188124	16.9577	4.16523	2.25617	0	0.00794892
663	75259	0.342816	0	0.203298	0	0	0	0	0.394637	0	0	0	0	0	0	0.175394	0	0.271064	0	0	0	0	0.00930121	0.142176	0.00398623	10.2154	6.39791	0	0.0916834
664	75076	0	0	1.53578	0	0	0.137194	0	1.978	0.242421	0	0	0	0	0	2.40157	0	0.085247	0.0146518	0	0.247749	0	0.119879	0.395599	11.8613	1.04294	4.4395	0	0.0332996
665	73706	0	0	0	2.20606	0	1.54397	0	0	1.32147	0	0	0	0	0	0.184517	0.073264	1.05419	0	0.0298483	0	0	0	0.0922584	15.6256	0.480287	4.46504	0	0
666	72997	0	0	0	0	0	0	0	0	0	0	0	0	0	0	0	0	0	0	0	0	0	0	0	0	0	0	0	0
667	72959	0	0.0178182	0	0	0	0.0945737	0	0	0	0	0	0	0	0	2.03676	2.07514	0.305651	0	0	0.00685316	0	0.00274127	0.270015	2.44932	5.11794	4.08449	0	0
668	72508	0.14757	0	0.00689579	0	0	0.0372373	0	0	0.0372373	0	0	0	0.00689579	0	0.408231	0.248248	0.157224	0	0	0.00965411	0	0.0234457	0.206874	0	0.7213	1.22607	0	0.124124
669	72355	0	0	1.10013	0	0	0.134061	0	0	0	0	0	0	0.00414622	0	0.187962	0	0.0055283	0	0	0.0359339	0	0	0.037316	0.0400802	6.27324	4.20151	0	0.0594292
670	72285	0	0	0.332019	0	0	0.00830048	0	0	0.289133	0.0290517	0	0	0	0	0.416407	0.123124	0	0.0677872	0	0	0	0	0.0622536	0.196445	1.31978	3.02276	0	0.00415024
671	71845	0	0.0097432	0	0	0	1.1831	0	0	0	0	0	0	0	0	1.21929	0	0.00278377	0.0153107	0	3.1387	0.0431484	0.0862969	0.953441	1.07732	0.992414	2.21867	0	0
672	71826	0.0459444	0	0	0	0	0.0779662	0	0	0	0	0	0	0	0	0.104419	1.02609	0	0	0	0	0	0.00417676	0.0375908	20.8587	0.478935	5.73748	0	0.00696127
673	71663	0	0	0.0600031	4.80025	0	0.0907023	0	0.784226	0	0	0	0	0.0069771	0	0.227453	0.0279084	0.135356	0.0195359	0	0.0069771	0	0	0.0404672	1.68427	8.57625	10.5201	0	0.026513
674	71654	0.0320987	0	0	0	0	0.135373	0	0	0	0	0	0	0	0	0.238647	0.0167471	0	0	0	0	0	0	0.00558238	66.4666	3.28802	1.91755	0	0
675	71640	0	0.00558347	0	0	0	0.48995	0	0	0	0	0	0	0	0	2.06728	0	0	0	0	0.00558347	0	0.0181463	0.364322	0	6.42658	3.51759	0	0.00977108
676	71550	0.0153739	0.0055905	0	0	0	0.236198	0	1.06918	0	0	0	0	0	0	0.543676	0.00279525	0.283718	0	0	0.0405311	0	0.00698812	0	0.022362	2.23061	3.91474	0	0.00279525
677	70698	0	0	0.517695	0.00282893	0	0	0	0	0	0	0	0	0	0	0.429998	0.379077	0	0	0	0	0	0.12023	0.0509208	0.0226315	9.63252	8.54338	0	0.00282893
678	69663	0.0631612	0	0.0473709	0	0	0	0	0	0	0	0	0	0	0	1.84747	0.409112	0.0703386	0	0	0.00574193	0	0.00287097	0.0746451	45.4388	2.32835	6.82859	0	0
679	69635	0	0.00861636	0.669204	0	0	0.137862	0	0	0	0	0	0	0	0	0.639046	0	0.257055	0	0	0	0	0.024413	0.351835	0	0.989445	10.6297	0	0
680	69344	0	0.00721043	0.263902	0	0	0	0	0	0	0	0	0	0	0	0.921493	0	0.650381	0	0	0.0418205	0	0	0.0850831	0.136998	4.10562	3.42207	0	0.0187471
681	69243	0	0	0	0	0	0.00288838	0	0	0	0	0	0	0	0	0.00288838	0	57.4903	0	0	0.00288838	0	5.66411	0	0.0519908	0.0115535	0.0389931	0	0
682	69143	0	0.00723139	0	0	0	0.107025	0	0	0.0549586	0	0	0	0	0	0.915494	0.308057	0	0	0	0	0	0.078099	0.0332644	0	0.691321	4.77127	0	0.00289256
683	68929	0	0	0.66155	0	0	0.275646	0	0	0	0	0	0	0	0	5.68991	0.242278	0	0	0	0	0	0	0.0797922	8.24907	4.76287	4.04909	0	0.00870461
684	68925	0	0	0	0	0	0.150889	0	0	0	0	0	0	0	0	0.349655	0.108814	0.104461	0	0	0.00290171	0	0	0.10156	43.5328	6.99456	6.34458	0	0.029017
685	68842	0	0	0	0	0	1.34801	0	0	0	0	0	0	0	0	0.92676	1.18242	0.533105	0	0	0.293426	0	0	0.108945	8.59214	1.76782	4.51178	0	0.00581041
686	68835	0	0	0	0	0	3.62752	0	0.126389	0	0	0	0	0	0	0.0029055	0	0.219365	0.0130747	0	0	0.0915232	0.541875	0	0.300719	8.7165	4.01249	0	0.0145275
687	68730	0.0552888	0.00290994	0.0174596	0	0	0.0523789	0	0.0392842	0.00872981	0	0	0	0.0145497	0	0.192056	0.0421941	0.0960279	0.00872981	0	0.290994	0.0363742	0.046559	0.0421941	0.244435	0.160047	0.811873	0	0.232795
688	68412	0	0.00292346	0	0	0	0.0701631	0	0	0	0	0	0	0	0	0.407823	0	0.0043852	0	0	0.0043852	0	0	0	56.7284	2.84745	2.75244	0	0.00877039
689	68030	3.24269	0.00293988	0.98486	0	0	0.0955461	1.33912	0	0	0	0	0	0	0	1.81097	0	0.00293988	0	0	0	0	0	0.210201	0.024989	1.96531	11.4082	0	0
690	67812	0	0.330325	0	0	0	0	0	0	0	0	0	0	0	0	0.645903	0	0.0457146	2.90362	0	1.14729	0	0.308205	0.675397	6.32042	0.232997	3.58491	0	0
691	67051	0.117821	0	0	0	0	0.30872	0	0	0.0328108	0	0	0	0	0	1.49737	0.0208796	0.117821	0	0	0.00596561	0	0	0.328108	31.9085	1.47798	6.36978	0	0.0029828
692	66895	0	0.00298976	0.0881979	0	0	0.0448464	0	0.00298976	0	0	0	0	0	0	0.938785	0	0.454444	0	0	0.0104642	0	0.349802	0.173406	0.0194334	1.05539	6.72846	0	0.00298976
693	66413	0.0105401	0	0.167136	0.0527005	0	0.411064	0	0	0	0	0	0	0	0	0.510442	0.0858266	0.499902	0	0	1.75869	0	0	0.0632406	0.00903438	5.11346	6.44	0	0.0271031
694	66394	0	0	0.140073	0	0	0.536193	0	0	0	0	0	0	0	0	0.123505	2.27731	0	0	0	0	0	0	0	0.00602464	1.55586	8.5339	0	0.00903696
695	66221	0	0.0226514	0.00302019	0	0	0.125338	0	0.00453029	0	0	0	0	0	0	1.11294	0	0.0513432	0	0	0	0	0	0.0709745	0.00604038	2.81633	7.9431	0	0.0135909
696	66219	0	0	0	0	0	0.567813	0	0	0	0.0347332	0	0	0	0	2.03567	0.525529	0.0075507	0.00604056	0	0.374515	0.0558752	0.00604056	0.350353	14.1183	1.05408	0.604056	0	0
697	65572	0.137254	0	0	0	0	0	0	0	0	0	0	0	0	0	1.25511	0	1.79345	0	0	0	0	0	0	0.00305008	0.292808	6.20539	0	0
698	65326	0	0.00306157	0.0949086	0	0	0.959802	0	0	0.0275541	0	0	0	0	0	1.31035	4.10556	0.114809	1.12666	0	8.69026	0	0.0122463	0.0933778	3.97851	0.056639	9.3087	0	0
699	64920	0	0	6.5573	0	0	0.0446704	0	0	0	0	0	0	0	0	0.113986	0	0	0.0123229	0	64.4855	1.01047	0.0261861	0.183303	1.41405	0.0508318	0.13093	0	1.03666
700	64905	0	0.00462214	2.56529	0	0	0	0	0	0	0	0	0	0.00616285	0	0.0277328	0	0	0.0123257	0	0.717972	0	0.00462214	0.0231107	0.0231107	1.31115	8.62799	0	0.0169478
701	64901	1.41138	0	0.00770404	0	0	0	0	0.355927	0.0154081	0.00924485	0	0	0	0	6.95213	5.11548	0.00924485	0	0	0	0	0	0.488436	0.0123265	1.52848	1.35745	0	0
702	64825	0	0	0.0308523	0	0	0.840725	0	2.74431	0	0	0	0	0	0	0.87929	0	0.674123	0	0	0	0	0.0123409	0.299267	0	4.72966	5.59506	0	0.00308523
703	64632	0	0	0	0	0	0.413108	0	0	0.431675	0.0263028	0	0	0	0	1.77466	1.17898	0	0	0	0	0	0	0.20578	0.00309444	2.64265	7.50248	0	0.013925
704	64225	0	0	0	0	1.03231	0	0	0	0	0	0	0	0	0	0	0	22.7886	0	1.03231	17.4729	0	9.13196	0	0.0140132	0	0	0	19.9844
705	63953	0	0.00781824	0	0	0	0.031273	0	0	0	0	0	0	0	0	1.38852	0.320548	0.0109455	0.143856	0	0.153238	0	0	0.0203274	5.07091	0.758369	2.0046	0	0
706	62945	0	0	0	0	0	0	0	0	0	0	0	0	0	0	0	0	0	0	0	0	0	0	0	0	0	0	0	0
707	62890	0.0127206	0	0.0461123	0	0	0.0127206	0	0	0	0	0	0	0	0	0.337097	0.0747337	0.0954047	0.0922245	0	0.00954047	0	0	0.114486	0.378439	2.2277	2.55685	0	0
708	62809	1.8612	0	2.05544	0	0	0	0	0	0	0	0	0	0	0	2.33247	0	0.117818	0	0.00318426	0	0	0	0	0	4.11247	3.78767	0	0
709	62130	0.085305	0	0.37502	0	0	0.268791	0	0.722678	0.0515049	0	0	0	0	0	0.23982	0.260744	0.402382	0.0177048	0.00643811	0.00482858	0	0.0289715	0.151296	7.2123	3.55867	14.1107	0	0.0209239
710	61842	0.0242554	0	0	0	0	0.160085	0	0	0.0339575	0	0	0	0	0	2.5549	0	0	0.00485107	0.00323405	0.0404256	0	0.0177873	0.0161702	6.62333	2.24766	13.9323	0	0
711	60873	0	0.00328553	0.607823	0	0	0.0131421	0	0	0	0	0	0	0	0	0.0887093	0	0.00821382	0	0	0	0	0.00492829	0.0887093	47.1096	1.01359	1.78076	0	0
712	60280	0	0	0.0746516	0	0	0	0	1.58096	0	0	0	0	0	0	0.305242	0.552422	0.0331785	0	0	0	0	0	0.089582	45.1841	3.43397	4.70637	0	0
713	60140	0	0	0	0	0	0.362488	0	0	0	0	0	0	0	0	0.179581	0.287662	0.192883	0.0282674	0	0.00831393	0	0.0349185	0.0282674	0.374127	15.1962	8.76289	0	0.00665115
714	59981	0	0	0.0750238	0	0	0.0116704	0	0	0	0	0	0	0	0	1.57383	0	0.50516	0	0	0.0100032	0	0.0150048	0.126707	0.170054	1.50381	6.28032	0	0.871943
715	58959	0	0	0.0474906	0	0	0	0	0.322258	0	0	0	0	0.00508828	0	0.125511	0.0203531	1.13978	0	0	0	0	0	0.00508828	38.4521	0.449465	6.83017	0	0.00508828
716	58679	0.0528298	0	0	0	0	0.0494214	0	0.14656	0	0	0	0	0	0	0.43968	0.259036	0	0.00340837	0	0.00852094	0	0	0.0170419	32.5074	5.0052	6.70938	0	0.00340837
717	58664	0	0.0102277	0.63412	0.0340925	0	0.187509	0	0	0.639234	0	0	0	0	0	0.146598	0.00852311	0.00681849	0.0255693	0.0119324	0	0.0238647	0.00340925	0.040911	9.72146	0.00681849	0.514796	0	0
718	58474	0.00855081	0.00342032	0.521599	0.00855081	0	0.165886	0	0	0	0.00513048	0	0	0	0	0.933748	0.21206	0	0	0	0.010261	0	0	0.0273626	31.4208	0.983343	6.01977	0	0
719	58052	0	0	0	3.14546	0	0	0	0	0	0	0	0	0	0	16.4422	0	0	0	0	0.136085	0	0.00689037	0.392751	0.00344519	0.885413	0.565011	0	0.0947426
720	57889	0	0.0120921	1.34568	0	0	0.0190019	0	0.386947	0.0552782	0	0	0	0	0	9.51822	0	0.0535508	0.0103647	0	0.982916	0	0.0760075	0.443953	0.247024	1.05892	2.44261	0	0
721	57041	0.834487	0	0	0	0	0.0631125	0	0	0	0	0	0	0	0	1.42178	0	0	0	0	0	0	0.0210375	0.182325	0	8.77965	6.43397	0	0
722	56794	0	0	0	0	0	0.866289	0.44723	0	0	0	0	0	0	0	2.31186	1.28535	0	0	0	0.110927	0	0.00528225	1.05293	0.0105645	5.37733	1.87872	0	0.334542
723	56623	0.185437	0.0300231	1.1656	0	0	0.0759409	0	0.137753	0	0	0	0	0	0	2.65087	0	0.0141285	0	0	0	0	0.153648	0.135987	0.026491	3.38202	8.56719	0	0
724	56465	0	0.0106261	0.7208	0	0	0.308155	0	0	0	0	0	0	0	0	4.76401	1.4965	0	0	0	0.0106261	0	0	0.382538	0.0230231	3.41982	14.455	0	0.00531303
725	56438	0.147064	0.00531557	0	1.98979	0	0.916049	0	0	0	0	0	0	0	0	0.0815054	0.685708	0.20022	0	0	0	0	0	0	0	7.3532	2.13331	0	0.00531557
726	56266	0	0.00888636	0.533182	0	0	1.34006	0	0	0	0.0266591	0	0	0	0	2.92184	0.497636	2.4242	0	0	0.0302136	0	0.05865	0.520741	0.0142182	3.80159	9.34667	0	0
727	56108	0.0124759	0	0	0.319028	0	0.114066	0	0	0.167534	0.0730734	0	0	0	0	1.53811	1.45077	0	0.0944607	0.0695088	0.00712911	0.00356455	0.0124759	0.0802025	0.292293	1.83396	7.35189	0	0.0213873
728	55783	0	0	0	0	0	0.277862	0	0	0	0.0322679	0	0	0	0	0.72065	0.362117	0.0179266	0.00537798	0	1.42158	0	0.0089633	0.0842551	6.22591	0.622053	2.931	0	0.0161339
729	55165	0.253784	0	1.22904	0	0	0	0	0	0	0.0616333	0	0	0	0	4.62793	0.0199402	0.00362549	0	0	0.661651	0	0	0.262848	2.50884	0.447748	0.743225	0	0.00362549
730	54817	0	0.0036485	0.0893883	0	0	0.0839156	0	0	0	0	0	0	0.0109455	0	1.36089	0.966853	0.00547276	0	0	0.0656731	0	0.021891	0.153237	0.0565518	1.24049	6.93763	0	0.0237153
731	53148	0.0263415	0	0.0206969	0	0	0.0620908	0	0.948295	0.0282231	0.0583277	0	0	0.0112892	0	2.1506	0.0790246	0	0	0	0	0	0.0338677	0.214495	0	0.626552	16.1587	0	0.0921954
732	53058	15.3492	0	0	0	0	0.179049	0	0	0.491915	0	0	0	0	0	0.623846	0.00942365	0	0	0	6.46651	0	0	0.111199	0.674733	1.80369	2.00347	0	0
733	52767	1.06316	0	0	0	0	0.0113707	0	0	0	0	0	0	0	0	2.81426	0	0.0227415	0	0	0.00568537	0	0	0.473781	0.0189512	4.3531	5.81614	0	0.00379025
734	51541	0	0.00388041	22.9138	0	0	0.267748	0	0	0	0.019402	0	0	0	0	0.754739	0.00970102	0.0776081	0.102831	0	8.6436	0	0.527735	0.0795483	0.785782	0.19402	2.71434	0	0
735	51541	0	0.0271628	0	0	0	0.805184	0	1.91498	0	0	0	0	0	0	0.770261	0	0.0232824	0	0	0	0	0	0	0	2.38451	3.93279	0	0
736	51465	0	0.0116584	0.536287	0	0	1.79345	0	1.77596	0.198193	0	0	0	0	0	0.637326	0	1.63801	0.0155445	0	0.0058292	0	0.00971534	0.0602351	1.86729	4.28058	8.41348	0	0.0369183
737	51422	0	0	0.182801	0.0797324	0	0.674808	0	0	0.00777877	0	0	0	0	0	0.293649	0.0583408	0.200303	0.0816771	0.00777877	0.0427832	0	0	0.0291704	7.24982	0.630081	2.09832	0	0.0330598
738	51136	0.00586671	0	0	0	0	0.25618	0	0	0.107556	0.0234668	0	0	0	0	1.04036	0.244446	0	0	0.027378	0.0215113	0	0	0.232713	4.5643	4.64057	6.98921	0	0.0117334
739	50607	0	0	0	0	0	0	0	0	0	0	0	0	0	0	0	0	0	0	0	0	0	0	0	0	0	0	0	0
740	49863	0	0	0.00401099	1.54022	0	0.0441209	0	0	0.0982693	0	0	0	0	0	0.459258	0.344945	0	0	0	0	0	0	0.0942583	0	1.32563	3.12456	0	0
741	49243	0.718884	0	0.991004	0	0	0	0	0	0	0	0	0	0	0	0.633593	0.609224	0.0995065	0	0	0.016246	0	0	0.0203075	0.0101537	3.0055	4.8149	0	0
742	48788	0	0	0.00819874	0	0	0.0881364	0	0	0	0.0450931	0	0	0	0	0.469378	0	0.0286956	0	0	0.0266459	0	0.00614905	0	0.0143478	3.2631	7.67607	0	0.0307453
743	48608	0.0658328	0	0	0.0102864	0	0.102864	0.837311	0	0	0	0	0	0.00411455	0	1.61496	0.345622	0	0.0102864	0	0.487574	0	0.0246873	0	0.0781764	2.191	3.85328	0	0.00411455
744	47715	0.276643	0	0.0209578	0.157183	0	0.0607775	0	0.00419155	0.00419155	0	0	0	0.0104789	0	0.13413	0.0167662	0	0	0	0.00419155	0	0	0.0125747	0.247302	0.09431	0.136226	0	0.0104789
745	47660	0.713386	0	0.398657	0	0	0.289551	0	0	0	0	0	0	0	0	0.560218	0	0.0125892	0	0	0	0	0	0.0902224	8.34662	0.665128	10.4364	0	0.0230802
746	46566	0	0	0	0	0	0	0	0	0	0	0	0	0	0	0	0	0	0	0	0	0	0	0	0	0	0	0	0
747	46419	0.00430858	0	0.0129257	0	0	0.0344686	0	0.00430858	0	0	0	0	0	0	0.12064	0.0366229	0.00646287	0.170189	0.00861716	0.0301601	0	0.01508	0.0107715	1.26888	0.241281	1.55755	0	0.00646287
748	45866	0.534165	0.0109013	0.0348842	0	0	0.438233	0	0.24419	0.109013	0.00872106	0	0	0	0	2.25657	1.26891	0.346662	0.0196224	0	0.156979	0	0.0545066	0.32922	0.0719487	0.837221	8.39402	0	0.00872106
749	45602	0	0	0.473663	0	0	0.208324	0	0	0	0	0	0	0	0	0.940748	0.100873	0	0	0	0	0	0	0.0416648	0	1.44511	7.14442	0	0.00438577
750	43713	0	0	0	0	0	0	0	0	0	0	0	0	0	0	0	0	0	0	0	0	0	0	0	0	0	0	0	0
751	43443	0.0276224	0	0	0	0	0.216375	0	0.0667541	0	0	0	0	0	0	0.0552448	0	0.28313	0	0	0	0	0.45577	0	0.00920747	8.79313	11.1871	0	0.0759616
752	42858	3.50226	0.00933315	0.265995	0	0	0.0233329	0	0	0	0	0	0	0.0139997	0	7.18652	4.55924	0.0256662	0	0	0.522656	0	0	0.454991	0.0139997	1.10131	4.67124	0	0.0606655
753	42735	1.1583	0	0.0865801	0	0	0.30186	0	0	0	0	0	0	0	0	4.97718	1.43442	2.16684	0	0	1.3689	0	0	0.24804	0.0608401	1.93986	5.47327	0	0.03276
754	42506	0	0.0164683	0	0	0	0.0470522	0	1.53625	0	0	0	0	0.011763	0	5.91446	4.94989	0.491695	0	0	0	0	0.150567	0.468169	0.00470522	0.317602	1.97384	0	0.0470522
755	42044	0.09276	0.00475692	0	0	0	0.209305	0	0	0	0.00475692	0	0	0	0	0.841975	0.994197	0.12368	0	0	0.00475692	0	0	0.0713538	49.8097	1.40805	5.14223	0	0
756	41904	0	0	0	0	0	0.789901	0	0	0.522623	0	0	0	0	0	0.298301	0.176594	0.620466	0	0	0	0	0	0.0930699	0	1.74685	7.52911	0	0
757	41640	0	0	0	0	0	0	0	0	0	0	0	0	0	0	0	0	1.18156	0	0	0.0144092	0	0	0	61.6739	0.0408261	2.57445	0	0
758	41592	0	0	0.00480862	0	0.153876	15.5751	0	0	0	0	0	0	0	0	12.5072	0	23.7474	0	0.153876	0	0	0.13945	0	0	0.596269	9.28304	0	1.72389
759	40843	0	0.012242	0	0	0	0	0	0	0	0	0	0	0	0	0	0	0	0	0.0048968	1.62084	0	0	0	0.0930392	2.79118	10.1951	0	0
760	40786	0	0	0	0	0	0	0	0	0	0	0	0	0	0	0	0	0	0	0	0	0	0	0	0	0	0	0	0
761	40512	0	0	0.0740521	0	0	2.17466	0	0	0	0	0	0	0	0	0.0197472	0	0.0962678	0	0	0	0.00740521	0.024684	0	0.197472	1.45142	5.34163	0	0
762	40464	0	0	3.01997	0	0	0.133452	0	0	0	0	0	0	0	0	0.410241	0	0.0172993	0	0	0.0247133	0	0.00494266	0	0	2.22173	4.15431	0	0.0494267
763	40397	0.759957	0.0123772	0.017328	0	0	0.153477	0	0	0	0	0	0	0	0	3.87157	1.6932	0.368839	0	0	0.242592	0	0	0.17328	0	0.190608	7.64908	0	0.00990173
764	40241	0.268383	0	0.270868	0	0	0.665987	0	0	0.104371	0	0	0	0	0	1.08347	0.367784	1.327	0	0	0.126736	0	0	0.0298203	0	1.95323	4.27425	0	0
765	39901	0	0	0	0	0	0	0	0	0	0	0	0	0	0	0	0	0	0	0	0	0	0	0	0	0	0	0	0
766	39160	0	0	0	0.0280899	0	0	0	0	0	0	0	0	0	0	0	0	0	0	0.00510725	0	0	0.0102145	0	51.6343	0.145557	0.31665	0	0
767	38825	0	0	0.0231809	0	0	0.481648	0	0	0.0334836	0	0	0	0	0	0.502254	0.0695428	1.09208	0	0	0	0	0.015454	0.0875724	37.2956	1.64585	5.64842	0	0.0206053
768	38550	0	0	0.0518807	0	0	0	0	0	0	0	0	0	0	0	0.137484	0.487678	0.500649	0.0674449	0	0	0	0	0	2.74189	2.28534	8.59144	0	0.0207523
769	38161	0.0104819	0.0209638	11.1606	0	0	0	0	0.0104819	0	0	0	0	0	0	1.78716	0	0.691806	0	0	0.256807	0	0	0	0.16247	0.0131024	8.85721	0	1.26045
770	37912	0.126609	0	0.184638	0	0	0.142435	0.403566	0.891538	0.042203	0.0131884	0	0	0	0	0.366639	0.332349	0	0	0.00527537	0.0158261	0	0	0.0817683	34.9494	1.16322	6.51509	0	0
771	37528	0.0452995	0	0.194521	0	0	0.37039	0	0	0.503624	0.00799403	0	0	0	0	0.253144	0.0106587	0.0532935	0	0	0.00799403	0	0.00532935	0.149222	0.49563	1.15114	27.1051	0	0
772	37239	0.233626	0	0.131582	0	0	0	0	0	0	0	0	0	0	0	0.459196	0	0.0590778	0	0	0.209458	0	0	0.0402804	0	1.51723	6.5657	0	0.0187975
773	35883	0.00557367	0.108687	1.53276	0	0	0.130981	0	1.03392	0	0	0	0	0	0	0	0	0.0306552	0	0	0.0696709	4.48123	0	0	0	5.40925	3.12683	0	0.00557367
774	35700	0	0	1.53782	0.00560224	0	1.64706	0	0	0	0.0280112	0	0	0	0	0.518207	0.128852	0.162465	0.0952381	0	0.2493	0	0.109244	0.0308123	1.28852	1.39776	9.22409	0	0
775	35542	0	0	0	0	0	0.0253222	0	0.00562715	0.00562715	0.0253222	0	0	0	0	3.26093	2.16364	0.019695	0	0	0.0675257	0	0	0.452985	0.0703393	0.385459	1.9273	0	0.0140679
776	35285	0	0	0.0085022	0	0	0.172878	0	0	0	0.0226725	0	0	0	0	0.60649	0.042511	0.294743	0	0	0.0113363	0	0	0.0566813	0	5.75882	6.5977	0	0
777	35237	0	0	0	0	0	0	0	0	0	0.00567585	0	0	0	0	1.9156	0.510827	0.0113517	0	0	0	0	0.0170276	0.124869	0	7.72483	2.94577	0	0.0170276
778	35216	0	0	0	0	0	0.0709905	0	0	0	0	0	0	0	0	6.65323	0.582122	0.190254	0	0	0.252726	0	0.0340754	0.153339	0.00851886	0.704225	6.34371	0	0.0198773
779	34644	0.017319	0	0.017319	0	0	0.233807	0	0	0	0	0	0	0	0	0.661009	0	0.35504	0	0	0.0144325	0	0.00577301	0.0375245	0.017319	1.23254	12.894	0	0
780	34475	0	0	0.234953	0	0	0	0	0	0	0	0	0	0	0	0.707759	0	5.66207	0.298767	0	0.0116026	0	0.0319072	0.066715	4.70486	2.49166	8.17694	0	0
781	34207	0	0	0.219253	0	0	0	0	0	0	0	0	0	0	0	2.4761	1.69848	0	0	0	0	0	0	0.175403	1.66633	2.3007	7.9399	0	0.00584676
782	33886	0	0	0.690551	0	0	0.309862	0	0	0	0	0	0	0	0	1.76769	0.622676	0.0354129	0.0236086	0	0.159358	0	0.0118043	0.118043	7.26849	1.70572	4.74532	0	0.00885321
783	33839	0.363486	0	0	0	0	0	0	0.0591034	0	0.0265965	0	0	0	0	0.106386	0	0.0591034	0	0	0	0	0	0	61.9019	1.40666	0.398948	0	0
784	33565	0.0268136	0.0446894	1.6982	0	0	0	0	0.0178758	0	0	0	0	0	0	1.23641	2.67541	0	0	0	0	0	0.0148965	0.178758	0.512439	0.872933	14.0831	0	0
785	33056	0	0	0.898475	0	0	0.0816796	0	0	0	0	0	0	0	0	1.25847	0	0	0	0	0.018151	0	0.0514279	0	0.00605034	1.63057	1.94821	0	0
786	32724	0	0	0	0	0	0	0	0	0	0	0	0	0	0	0	0	0	0	0	0	0	0	0	0	0	0	0	0
787	32672	0.511141	0.0153036	0	0	0	0.636631	0	0	0	0	0	0	0	0	1.80889	0	0.0673359	0.0275465	0	0.104065	0	0.0122429	0	0.71621	1.99559	6.31734	0	0.0979432
788	32622	0.00919625	0	0	0	0	1.57869	0	0	0.380112	0	0	0	0	0	1.1434	1.79327	0.0582429	0	0	0.0245233	0	0	0.0214579	0.177794	3.73981	10.1251	0	0
789	32234	0	0	0	0	0	0.139604	0	0	0	0.0279208	0	0	0	0	0.25439	0.0372278	0.0186139	0	0	0	0	0	0.279208	0	1.43327	2.6866	0	0.00620463
790	32115	23.4408	0	0.00934143	0	0	0.121439	0	0	0	0	0	0	0	0	3.8549	5.89133	0	0	0	0.881208	0	0.0435933	0.454616	0	0.32695	4.44341	0	0
791	32070	0.0779545	0	0.0280636	0	0	0.246336	0	0	0	0	0	0	0	0	0.511381	0	0	1.24415	0	0	0	0	0	12.2451	0.707827	2.83754	0	0.0155909
792	32056	0.237085	0	0	0	0	0.449214	0	0.0530322	0	0.0436736	0	0	0.00623908	0	0.0967058	0.577115	6.85675	0	0	0.00935862	0	0	0.0249563	6.19229	4.68555	3.04779	0	0.0717494
793	31859	0	0	0.247968	0	0	0	0	0	0	0	0	0	0	0	0.0564989	0	0.0533601	0.0721931	0	0	0	0.0125553	0.00941649	0.715653	6.47227	6.35299	0	0.0596378
794	31848	0	0.0156996	0.0596584	0	0	0	0	0	0	0.037679	0	0	0	0	0.477267	2.28272	0.499246	0	0	0	0	0	0	0	3.22469	1.12095	0	0
795	31411	0.0254688	0	0.063672	0	0	0	0	0	0	0	0	0	0	0	0.152813	0	0.0604884	0.171914	0	0.140078	0	0	0	16.23	0	0.162364	0	0
796	31382	0	0	0	0	0	0.121089	0	1.75578	0	0	0	0	0	0	1.73348	0	0.0605443	0	0	0	0	0.00955962	0.0477981	3.84934	3.13874	6.11178	0	0.0191192
797	31372	0	0	0	0	0	0	0	0	0	0	0	0	0	0	0	0	0	0	0	0	0	0	0	0	0	0	0	0
798	31037	0.167542	0	0	0	0	0.49296	0	0	0	0	0	0	0	0	0.364082	0.18043	0.915037	0	0	0.00966588	0	0.00644392	0.0612173	4.58485	6.41492	10.7356	0	0
799	30201	0	0	0.57614	0	0	0.129135	0	0	0	0	0	0	0	0	0.970167	0	0	0.0132446	0	0	0	0.0132446	0.0529784	0.582762	1.9602	3.16546	0	0
800	29974	0.0100087	0	0	0	0	0.0233536	0	0	0	0	0	0	0	0	0.950824	0	0.173484	0	0	0.0433709	0	0	0.060052	0.0567158	3.3896	4.80416	0	0
801	29908	5.95827	0	27.1633	0	0	0.040123	0.387856	0.0167179	0	0	0	0	0	0	0.153805	0.0468102	0.0835897	0	0	2.74843	0	0.0100308	0	1.86238	2.26695	9.47238	0	0
802	29887	0	0	0.0401512	0	0	0	0	0	0	0	0	0	0	0	0.458393	0	0.0836484	0	0	0	0	0	0.0200756	0.0334594	9.85713	4.21923	0	0.0434972
803	29698	0	0	0	0	0	0.235706	0	0	0.144791	0	0	0	0	0	0	0	0	0	0	0.0505085	0	0.0505085	0	45.0165	0.255909	1.20884	0	0
804	29242	0	0	0	0	0	0	0	0	0	0	0	0	0	0	9.51371	1.96977	0	0	0	0.242801	0	0	0.157308	0	6.79844	18.2443	0	0
805	29102	0	0	0	0	0	0.0377981	0	0	0	0.0343619	0	0	0	0	0.920899	0.0859047	0.429524	0	0	2.10982	0	0.0274895	0.127139	0	3.60113	7.13697	0	0.0103086
806	29012	0.427409	0	0.113746	7.36247	0	0.0241279	0	0	0	0.0172342	0	0	0	0	1.02027	0	0	0	0	0	0	0.0241279	0.0620433	0.0172342	2.11637	2.98152	0	0
807	28905	0	0	0	0	0	0	0	0	0	0	0	0	0	0	0	0	0	0	0	0	0	0	0	0	0	0	0	0
808	28723	0	0	0	0	0	0	0	0	0	0	0	0	0	0	0.153187	0	0	0.188003	0	0	0	0	0.0278522	6.12053	5.12481	5.00992	0	0
809	28037	0	0.0285337	0	0	0	0	0	1.12352	0	0	0	0	0	0	0.299604	0	0	0	0	0	0	0	0.131968	9.26276	3.55602	9.87623	0	0
810	27812	0.172587	0	0.0431468	0	0	0.496189	0	0	0	0	0	0	0	0	1.09665	0.0179779	0	0	0	0	0	0.28405	0.104272	0.111463	0.902488	17.0214	0	0
811	27506	0.0181779	0	0.628954	0	0	0.0581691	0	0.0690758	0.0145423	0	0	0	0	0	0.174507	0.0436268	0.843452	0	0	0	0	2.54853	0.0290846	0.868901	4.3336	3.43925	0	0.0472624
812	27412	0	0	0.244419	0	0	0	0	0.0802568	0	0	0	0	0	0	0	0	0.42682	0	0	0.0693127	0	0.434116	0	0.0328323	8.56924	5.78579	0	0
813	27042	0	0	0	2.49982	0	1.54205	0	0	0.750684	0	0	0	0	0	0.536203	0	0.421566	0	0	0.650839	0	0.0073959	0.114636	0.247763	3.39842	10.1842	0	0
814	26570	0	0	0	0	0	1.78397	0	1.12909	0	0	0	0	0	0	0.545728	0.0376364	3.84644	0	0	0.907038	0	0.0451637	0.368837	4.05721	6.01054	10.2221	0	0.0715092
815	26465	0.00755715	0	0.0642358	0	0	0.0377858	0	0	0	0	0	0	0.02645	0	0.136029	0	0	0	0.0151143	0.00755715	0	0.120914	0.0226715	2.42962	1.77971	6.02305	0	0.230493
816	25947	0.0269781	0	2.51281	0	0	0.0346861	0	0	0	0	0	0	0	0	0	0.00770802	6.97576	0	0	0	0	0	0	0.0231241	1.66108	4.91386	0	0
817	25937	0	0	0.601457	0	0	0.015422	0	0.58218	0	0	0	0	0.0115665	0	0.219763	0	0.497359	0	0	0.134942	0	0.0578324	0	0.111809	9.16066	18.8341	0	0.0346995
818	25847	0	0.00773784	0	0	0	0.131543	0.371416	0	0.123805	0.100592	0	0	0	0	0.955623	0.758309	0	0.0232135	0.00773784	4.72782	0	0.0773784	0.127674	0.212791	1.47406	7.64886	0	0
819	25833	0	0.00774204	0	0	0	0	0	0	0	0	0	0	0	0	0.68517	0	0	0	0	0.00774204	0	0.0270971	0.123873	0.15097	5.55878	10.7653	0	0
820	25716	0	0.0349977	0.0116659	0	0.0116659	0	0	0	0	0	0	0	0	0	0.0583294	0	0.073884	0	0.0116659	0.0661067	0	0.00777726	0	0.0466636	0.0427749	2.5315	0	0.758283
821	24976	0	0	0	0	0	0	0	0.768738	0	0	0	0	0	0	0	0	0	0	0	0.00800769	0	0.0240231	0	0.00800769	15.1385	1.83776	0	0.424407
822	24583	0	0	0.0325428	0	0	0	0.536956	0	0	0	0	0	0	0	0.687467	0	0	0	0	0.87052	0	0	0.26441	0.0976284	1.54985	2.77834	0	0
823	24481	0.106205	0	0	0	0	0.0531024	0	0.367632	0	0	0	0	0	0	1.19276	0	0	9.15404	0	0.257342	0	0.167477	0	3.27193	0.0776112	2.07508	0	0.0326784
824	24049	0.0457399	0	0.469874	0	0	0	0	0.0124745	0	0	0	0	0	0	0.740156	0	0.0249491	0.00831635	0	0.295231	0	0.0207909	0.316021	0.0914799	4.51162	7.92964	0	0.00831635
825	23029	0.0825047	0	0	0	0	0.0955317	0	0	0	0	0	0	0	0	0.191063	0.0217118	0	0	0	0	0	0	0.0564506	4.08615	3.4044	6.94776	0	0
826	22727	0	0	0.365204	0	0	0	0	0	0	0	0	0	0	0	1.75122	0.0396005	0.444405	0	0	0.149602	0	0	0.334404	0	1.72922	9.39851	0	0
827	22428	0	0	0	0	0	0	0	0	0	0	0	0	0	0	0	0	0	0	0	0	0	0	0	0	0	0	0	0
828	22331	0.823967	0.053737	0	0	0	0	0	0	0	0	0	0	0	0	1.93005	2.05544	0	0	0	0	0	0	0.600063	0	1.58524	3.31378	0	0
829	21940	0	0	0.041021	0	0	0.23701	0	0	0	0	0	0	0	0	0.0638104	0.168642	0.355515	0	0	0.0638104	0	0	0	44.5169	2.91249	0.820419	0	0.209663
830	21677	0	0	0.193754	0	0	0.152235	0	0.0553582	0	0	0	0	0	0	0.0138396	0	0.0599714	0.488998	0	0.286017	0	0	0.0184527	0.184527	0.0184527	0.106103	0	0.00922637
831	21455	0	0	0	0	0	0	0	0	0	0	0	0	0	0	0	0	0	0	0	0	0	0	0	0	0	0	0	0
832	21247	1.45432	0	0	0	0	0.569492	0	0.611851	2.96042	0	0	0	0	0	1.44962	0.621264	0.263567	0.0235327	0	0	0	0.296512	0.169436	0	1.81202	8.0529	0	0
833	20868	1.03508	0.0239601	1.26509	0	0	0.119801	0	0.852981	0	0	0	0	0	0	1.24593	0.699636	1.03508	0	0	0	0	0	0.40253	0.0191681	4.36554	13.9735	0	0.00958405
834	20658	0	0	0.285604	0	0	0.0629296	0	0.0435667	0	0	0	0	0.0387259	0	0.813244	0.0580889	0.0290444	0	0	0.580889	0	0	0.101656	1.76203	6.35105	9.13448	0	0.363055
835	20545	0	0.0194695	0	0	0	0.846921	0.408859	0	0	0	0	0	0	0	0.666829	0.296909	0.408859	0	0	0	0	0	0.0584084	1.00754	3.84035	16.8703	0	0
836	20420	0.0440744	0	0	0	0	0	0	0	0	0	0	0	0	0	0.029383	0.0783546	3.86386	0	0	0	0	0	0	0.680705	1.16063	3.46229	0	0
837	20083	0	0	0	0	0	0	0	0	0	0	0	0	0	0	0	0	0	0	0	19.3298	0	0.029876	0	0.0547727	0.014938	20.5846	0	0.00995867
838	19960	0	0.0300601	0.0751503	0	0	0.140281	0	0	0.450902	0	0	0	0	0	4.40882	0	0	0	0	0.01002	0	0	0.150301	0.0501002	0.420842	5.34569	0	0
839	19890	0	0	0	0	0	0	0	0	0	0	0	0	0	0	0	0.145802	0.015083	0	0	0.502765	0	0	0.0201106	0.0201106	1.73957	5.41478	0	0.115636
840	19460	0.0102775	0	0	0	0	0	0	0	0	0	0	0	0	0	0.65776	0	0.0308325	0	0	0	0	0	0.745118	0	1.8037	4.50154	0	0.020555
841	19144	0	0	0	0	0	0	0	0	0	0	0	0	0	0	0	0	0	0	0	0	0	0	0	0	0	0	0	0
842	18795	0	0.0106411	0.0744879	0	0	0	0	0	0	0	0	0	0	0	0.963022	0	0.0691673	0	0	0	0	0.0319234	0	0.0106411	0.308593	5.77813	0	0
843	18733	0	0	0.165483	0	0	0.928842	0	0	0	0	0	0	0	0	0.645919	0	1.07831	0	0	0.0960871	0	0.282923	0.0907489	0.149469	2.06587	8.81332	0	0
844	18431	0.0162769	0	0	0	0	0.0488308	0	0	0	0	0	0	0	0	0.434051	0.146492	0.103087	0	0	0.0325538	0	0	0.0379795	19.3533	0.960339	7.37345	0	0
845	17902	0	0	0.0782036	0	0	0	0	0	0	0	0	0	0	0	0.0949615	0.273712	0.0837895	0	0	0	0	0	0.229025	0.0726176	0.117305	6.69758	0	0.307228
846	17888	0.016771	0	0	0	0	0.0670841	0	0	0	0	0	0	0.0111807	0	0.0726744	0	0.352191	0	0	0	0	0	0	0.0223614	1.43113	10.3365	0	0.033542
847	17806	0	0	0	0	0	0	0	0	0	0	0	0	0	0	0	0	0	0	0	0	0	0	0	0	0	0	0	0
848	17702	0	0	0	0	0	0	0	0	0	0	0	0	0	0	0	0	0	0	0	0	0	0	0	0	0	0	0	0
849	17420	0	0	0	0	0	0.0803674	0	0	0	0	0	0	0	0	0.493685	0	0.0688863	0.235362	0	0	0	0	0	0.889782	4.27669	3.46154	0	0
850	16826	0	0	0	0	0	0	0	0	0	0	0	0	0	0	0	0	0	0	0	0	0	0	0	0	0	0	0	0
851	16637	0.456813	0	0	0.571016	0	0.0841498	0	0	0.0300535	0.0300535	0	0	0	0	0.330588	0.246439	0.0661177	0.0300535	0.0961712	0.0120214	0	0	0.0240428	1.19012	6.50959	6.0648	0	0.234417
852	16635	0	0	0	0	0	0	0	0	0	0	0	0	0	0	0	0	0	0	0	0	0	0	0	0	0	0	0	0
853	16595	1.12082	0	0	0.247062	0	0.361555	0	0	0.385658	0.0361555	0	0	0	0	1.25339	0.92799	1.44019	0	0	0.0421814	0	0.0903887	0.0542332	0.0361555	0.82555	9.73787	0	0.0241036
854	16546	0	0	0	0	0	0	0	0	0	0	0	0	0	0	0	0	0	0	0	0	0	0	0	0	0	0	0	0
855	16499	0	0.0545488	0.0121219	0	0	0	0	0	0	0	0	0	0	0	0.478817	0	0.0121219	2.00012	0	0	0.103037	0	0.0303049	5.93369	0.181829	1.3516	0	0
856	15941	0	0	0.30111	0	0	0.0250925	0	0	0	0	0	0	0	0	0.577128	0.0815507	0.0313657	0	0	0	0	0.0125463	0.0376388	0.0564582	22.8279	0.733956	0	0.0188194
857	15776	0.988844	0	0.25355	2.86511	0	0.177485	0	0	0	0	0	0	0	0	2.13616	0	0	0	0	0.0443712	0	0	0	0	1.78753	5.8253	0	0
858	15760	0	0	0	0	0	0	0	0.450508	0	0	0	0	0	0	0.532995	0	0	0	0	0	0	0	0	0	9.01015	3.3566	0	0.336294
859	15647	0	0	0	0	0	0	0	0	0	0	0	0	0	0	0	0	0	0	0	0	0	0	0	0	0	0	0	0
860	15642	0	0	0	0	0	0.0127861	0	0	0	0	0	0	0	0	0.242936	0.37719	0.121468	0	0	0.0127861	0	0.0127861	0.0127861	0.0319652	5.68342	6.46976	0	0.0255722
861	15575	0	0	0.430177	0	0	0.365971	0	0	0	0.0256822	0	0	0	0	1.58587	0.866774	0	0	0	0.0385233	0	0	0.11557	0	2.8122	8.7512	0	0.0128411
862	15363	0	0	0	0	0	0	0	0	0.0260366	0	0	0	0	0	1.2823	0.0585823	0.0520732	0	0	0	0	0.195274	0.22782	0.091128	5.9754	6.44405	0	0
863	15279	0	0	0	0	0	0	0	0	0	0	0	0	0	0	0	0	0	0	0	0	0	0	0	0	0	0	0	0
864	15136	0	0	0	0	0	0	0	0	0	0	0	0	0	0	0	0	0	0	0	0	0	0	0	0	0	0	0	0
865	14860	0	0	0	0	0	0.619112	0	0	0.25572	0	0	0	0	0	2.63795	0	0.0538358	0	0	0	0	0	0.0740242	0.0605653	4.25303	5.78735	0	0
866	14651	0	0	0	1.89066	0	0.245717	0	0	0.375401	0	0	0	0	0	1.24224	0.0614293	0	0	0	0	0	0	0.307146	14.9137	1.05112	7.04389	0	0
867	14541	0	0	2.6133	0	0	0	0	0	0	0	0	0	0	0	0.0137542	0	0.0756482	0	0	0	0	0	0.0481397	0	0.866515	4.36696	0	0
868	14522	0.0344305	0	0	0	0	0	0	0	0	0.0275444	0	0	0	0	0.261672	0.0413166	0.0757471	0	0	0	0	0	0	56.5418	0.420052	0.523344	0	0.0137722
869	14431	0	0	0.304899	0	0	0.214815	0	0.706812	0	0	0	0	0	0	1.05329	0	4.25473	0	0	0.0831543	0	0	0	0.0138591	0.977063	3.61028	0	0
870	14427	0.117835	0	0	0	0	0.0970403	0	0	0.0346572	0	0	0	0	0	0.741665	0	0	0	0	0	0	0	0.0901088	38.4002	7.8256	4.75497	0	0
871	14408	0.0347029	0	0	0	0	0.0347029	0	0	0	0	0	0	0	0	0.499722	0.978623	0	0	0	0	0	0	0.138812	0	1.73515	3.0955	0	0.0277624
872	14204	0	0	0	0	0	0.401295	0	0	0	0	0	0	0	0	0.506899	0.225289	0	0	0	0	0	0	0.105604	0	2.86539	8.34272	0	0.0140805
873	14167	0	0	0	0	0	0	0	0	0	0	0	0	0	0	0	0	0	0	0	0	0	0	0	0	0	0	0	0
874	14120	0	0	0	0	0	0	0	0	0	0	0	0	0	0	0	0	0	0	0	0	0	0	0	0	0	0	0	0
875	14056	0	0	0	0	0	0	0	0	0	0	0	0	0	0	0	0	0	0	0	0	0	0	0	0	0	0	0	0
876	14047	0.505446	0	0	0	0	0	0	0.128141	0	0	0	0	0	0	0.420019	0.832918	1.48786	0	0	0	0	0	0	0.0427137	2.13569	10.6784	0	0.0925465
877	13862	0	0	0	0	0	0	0	0	0	0	0	0	0	0	0	0	0	0	0	0	0	0	0	0	0	0	0	0
878	12990	0	0	0.423403	0	0	0.0769823	0	0	0	0	0	0	0	0	0	0	0	0	0	1.20092	0	0	0	4.65743	0	0.900693	0	0.153965
879	12656	0	0	0	0	0	0	0	0	0	0	0	0	0	0	0	0	0	0	0	0	0	0	0	0	0	0	0	0
880	12525	0	0	0	0	0	0	0	0	0	0	0	0	0	0	0	0	0	0	0	0	0	0	0.151697	0	0	1.14172	0	0
881	12520	0	0	0.127796	0	0	1.21406	0	0	0	0	0	0	0	0	0.295527	0.103834	0.0638978	0.0239617	0	0	0	0	0	2.38818	2.76358	3.86581	0	0.0638978
882	12507	0.255857	0	0	0	0	0.0959463	0	0	0	0	0	0	0	0	1.03942	0.935476	0.0959463	0	0	0.903494	0	0.015991	0.175901	35.628	0.447749	5.38898	0	0
883	12118	0	0	0	0	0	0	0	0	0	0	0	0	0	0	0	0	0	0	0	0	0	0	0	0	0	0	0	0
884	11971	0	0	0	0	0	0	0	0	0	0	0	0	0	0	0	0	0	0	0	0	0	0	0	0	0	0	0	0
885	11869	0.0168506	0	0.160081	0	0	0.12638	0	0.379139	0	0	0	0	0	0	0.320162	0	0	0	0.101104	0	0	0	0.101104	0.109529	1.58396	5.70393	0	0
886	11826	0	0	0	0	0	0	0	0	0	0	0	0	0	0	0	0	0.262134	0	0	0	0	0	0	0	0	0	0	0.109927
887	11701	0	0	13.0416	0.418768	0	0	0	0	0	0.0341851	0	0	0	0	1.01701	1.10247	0.324759	0	0	0.0854628	0	0	0.0256388	5.17904	0.111102	0.358944	0	0
888	10927	0	0	0	0	0	0	0	0	0	0	0	0	0	0	0	0	0	0	0	0	0	0	0	0	0	0	0	0
889	10842	0	0	0	0	0	0.378159	0	1.21749	0.212138	0	0	0	0	0	0.498063	0	0.48884	1.20826	0	0.249032	0	0.0368936	0.184468	13.503	1.37429	7.78454	0	0
890	10668	0.553056	0	0.346832	0	0	0.0468691	0	0	0.149981	0	0	0	0	0	2.26847	0.056243	0	0	0	0	0	0	0.384327	0	0.365579	1.75291	0	0
891	10585	0	0	0	0	0	0	0	0	0	0	0	0	0	0	0	0	0	0	0	0	0	0	0	0	0	0	0	0
892	10573	0	0	0	0	0	0.0756644	0.264825	0	0	0	0	0	0	0	0.38778	0.548567	0	0	0	0	0	0	0.0472903	12.6076	12.3144	11.6429	0	0
893	10374	0.0385579	0	0	0	0	0.221708	0	0	0	0	0	0	0	0	1.96645	0	0.0867553	0	0	0	0	0	0	0	2.2942	6.81511	0	0
894	10366	0	0	0	0	0	0	0	0	0	0	0	0	0	0	0	0	0	0	0	0	0	0	0	0	0	0	0	0
895	10364	0	0	0.723659	0	0	0.250868	0	0.578927	0	0	0	0	0	0	0.443844	0.24122	0.530683	0	0	0	0	0.0868391	0.0482439	0	2.16133	7.03396	0	0
896	10319	0	0	0.174436	0	0	1.93817	0	0	0	0	0	0	0	0	0.726815	0.823723	0.387634	0	0	0	0	0	0.0484543	0.184126	3.05262	6.42504	0	0
897	10216	0	0	0	0.430697	0	0.313234	0	0	0.13704	0.0391543	0	0	0	0	0.0391543	0.107674	0	0	0	2.42756	0	0	0	4.34612	1.74236	6.3332	0	0.0293657
